# Supplementary material for: Shared Multidrug Resistance Patterns in Chicken-Associated Escherichia coli Identified by Association Rule Mining
Source: Front Microbiol. 2019 Apr 12;10:687. doi: 10.3389/fmicb.2019.00687 (PMC6473086; doi:10.3389/fmicb.2019.00687)
Supplement: Supplementary file 2 [file Table_3.xlsx]

## Sheet: Caption
Supplementary Table S3: Best-rules for each year-slaughter dataset. These are the rules remaining after pruning with confidence > 0.75, support > 0.01, lift > 2 and absolute value of phi > 0.5. Each tab lists rules, support, confidence, lift, support count ('count'), and Ralambrodrainy measure ('ralam'). Antimicrobial abbreviations are given in Table 1.

## Sheet: Retail 2004
rules	support	confidence	lift	count	phi	ralam
{TIO} => {AXO}	0.0575	1	15.3846	23	0.93679	0
{AXO} => {TIO}	0.0575	0.884615	15.3846	23	0.93679	0.0075
{TIO} => {FOX}	0.0575	1	12.1212	23	0.8237	0
{TIO} => {AMC}	0.0575	1	10	23	0.740994	0
{TIO} => {AMP}	0.0575	1	5.88235	23	0.545768	0
{AXO} => {FOX}	0.06	0.923077	11.1888	24	0.805561	0.005
{AXO} => {AMC}	0.065	1	10	26	0.790992	0
{AXO} => {AMP}	0.065	1	5.88235	26	0.582593	0
{FOX} => {AMC}	0.0825	1	10	33	0.899591	0
{AMC} => {FOX}	0.0825	0.825	10	33	0.899591	0.0175
{FOX} => {AMP}	0.0825	1	5.88235	33	0.66258	0
{AMC} => {AMP}	0.0975	0.975	5.73529	39	0.71435	0.0025
{GEN} => {FIS}	0.3	1	2.42424	120	0.781274	0
{AXO,TIO} => {FOX}	0.0575	1	12.1212	23	0.8237	0
{FOX,TIO} => {AXO}	0.0575	1	15.3846	23	0.93679	0
{AXO,FOX} => {TIO}	0.0575	0.958333	16.6667	23	0.977646	0.0025
{AXO,TIO} => {AMC}	0.0575	1	10	23	0.740994	0
{AMC,TIO} => {AXO}	0.0575	1	15.3846	23	0.93679	0
{AMC,AXO} => {TIO}	0.0575	0.884615	15.3846	23	0.93679	0.0075
{AXO,TIO} => {AMP}	0.0575	1	5.88235	23	0.545768	0
{AMP,TIO} => {AXO}	0.0575	1	15.3846	23	0.93679	0
{AMP,AXO} => {TIO}	0.0575	0.884615	15.3846	23	0.93679	0.0075
{TIO,GEN} => {AXO}	0.0175	1	15.3846	7	0.506176	0
{AXO,GEN} => {TIO}	0.0175	1	17.3913	7	0.540331	0
{TIO,TET} => {AXO}	0.025	1	15.3846	10	0.607319	0
{AXO,TET} => {TIO}	0.025	1	17.3913	10	0.648298	0
{TIO,FIS} => {AXO}	0.0325	1	15.3846	13	0.695129	0
{AXO,FIS} => {TIO}	0.0325	1	17.3913	13	0.742033	0
{TIO,STR} => {AXO}	0.0325	1	15.3846	13	0.695129	0
{AXO,STR} => {TIO}	0.0325	0.866667	15.0725	13	0.686086	0.005
{FOX,TIO} => {AMC}	0.0575	1	10	23	0.740994	0
{AMC,TIO} => {FOX}	0.0575	1	12.1212	23	0.8237	0
{FOX,TIO} => {AMP}	0.0575	1	5.88235	23	0.545768	0
{AMP,TIO} => {FOX}	0.0575	1	12.1212	23	0.8237	0
{TIO,TET} => {FOX}	0.025	1	12.1212	10	0.534003	0
{TIO,FIS} => {FOX}	0.0325	1	12.1212	13	0.611213	0
{TIO,STR} => {FOX}	0.0325	1	12.1212	13	0.611213	0
{AMC,TIO} => {AMP}	0.0575	1	5.88235	23	0.545768	0
{AMP,TIO} => {AMC}	0.0575	1	10	23	0.740994	0
{TIO,FIS} => {AMC}	0.0325	1	10	13	0.549841	0
{TIO,STR} => {AMC}	0.0325	1	10	13	0.549841	0
{AXO,FOX} => {AMC}	0.06	1	10	24	0.757937	0
{AMC,AXO} => {FOX}	0.06	0.923077	11.1888	24	0.805561	0.005
{AXO,FOX} => {AMP}	0.06	1	5.88235	24	0.558247	0
{AMP,AXO} => {FOX}	0.06	0.923077	11.1888	24	0.805561	0.005
{AXO,TET} => {FOX}	0.025	1	12.1212	10	0.534003	0
{AXO,FIS} => {FOX}	0.0325	1	12.1212	13	0.611213	0
{AXO,STR} => {FOX}	0.0325	0.866667	10.5051	13	0.562592	0.005
{AMC,AXO} => {AMP}	0.065	1	5.88235	26	0.582593	0
{AMP,AXO} => {AMC}	0.065	1	10	26	0.790992	0
{AXO,FIS} => {AMC}	0.0325	1	10	13	0.549841	0
{AXO,STR} => {AMC}	0.0375	1	10	15	0.592157	0
{AMC,FOX} => {AMP}	0.0825	1	5.88235	33	0.66258	0
{AMP,FOX} => {AMC}	0.0825	1	10	33	0.899591	0
{AMC,AMP} => {FOX}	0.0825	0.846154	10.2564	33	0.912316	0.015
{FOX,GEN} => {AMC}	0.03	1	10	12	0.527589	0
{AMC,GEN} => {FOX}	0.03	0.857143	10.3896	12	0.536219	0.005
{FOX,TET} => {AMC}	0.04	1	10	16	0.612372	0
{AMC,TET} => {FOX}	0.04	0.761905	9.23521	16	0.581284	0.0125
{FOX,FIS} => {AMC}	0.0475	1	10	19	0.669939	0
{AMC,FIS} => {FOX}	0.0475	0.904762	10.9668	19	0.70351	0.005
{FOX,STR} => {AMC}	0.045	1	10	18	0.651217	0
{AMC,STR} => {FOX}	0.045	0.857143	10.3896	18	0.662768	0.0075
{AMC,FIS} => {AMP}	0.0525	1	5.88235	21	0.520121	0
{GEN,TET} => {FIS}	0.205	1	2.42424	82	0.606018	0
{GEN,STR} => {FIS}	0.2575	1	2.42424	103	0.702801	0
{STR,FIS} => {GEN}	0.2575	0.774436	2.58145	103	0.730699	0.075
{AXO,FOX,TIO} => {AMC}	0.0575	1	10	23	0.740994	0
{AMC,AXO,TIO} => {FOX}	0.0575	1	12.1212	23	0.8237	0
{AMC,FOX,TIO} => {AXO}	0.0575	1	15.3846	23	0.93679	0
{AMC,AXO,FOX} => {TIO}	0.0575	0.958333	16.6667	23	0.977646	0.0025
{AXO,FOX,TIO} => {AMP}	0.0575	1	5.88235	23	0.545768	0
{AMP,AXO,TIO} => {FOX}	0.0575	1	12.1212	23	0.8237	0
{AMP,FOX,TIO} => {AXO}	0.0575	1	15.3846	23	0.93679	0
{AMP,AXO,FOX} => {TIO}	0.0575	0.958333	16.6667	23	0.977646	0.0025
{FOX,TIO,GEN} => {AXO}	0.0175	1	15.3846	7	0.506176	0
{AXO,FOX,GEN} => {TIO}	0.0175	1	17.3913	7	0.540331	0
{AXO,TIO,TET} => {FOX}	0.025	1	12.1212	10	0.534003	0
{FOX,TIO,TET} => {AXO}	0.025	1	15.3846	10	0.607319	0
{AXO,FOX,TET} => {TIO}	0.025	1	17.3913	10	0.648298	0
{AXO,TIO,FIS} => {FOX}	0.0325	1	12.1212	13	0.611213	0
{FOX,TIO,FIS} => {AXO}	0.0325	1	15.3846	13	0.695129	0
{AXO,FOX,FIS} => {TIO}	0.0325	1	17.3913	13	0.742033	0
{AXO,TIO,STR} => {FOX}	0.0325	1	12.1212	13	0.611213	0
{FOX,TIO,STR} => {AXO}	0.0325	1	15.3846	13	0.695129	0
{AXO,FOX,STR} => {TIO}	0.0325	1	17.3913	13	0.742033	0
{AMC,AXO,TIO} => {AMP}	0.0575	1	5.88235	23	0.545768	0
{AMP,AXO,TIO} => {AMC}	0.0575	1	10	23	0.740994	0
{AMC,AMP,TIO} => {AXO}	0.0575	1	15.3846	23	0.93679	0
{AMC,AMP,AXO} => {TIO}	0.0575	0.884615	15.3846	23	0.93679	0.0075
{AMC,TIO,GEN} => {AXO}	0.0175	1	15.3846	7	0.506176	0
{AMC,AXO,GEN} => {TIO}	0.0175	1	17.3913	7	0.540331	0
{AMC,TIO,TET} => {AXO}	0.025	1	15.3846	10	0.607319	0
{AMC,AXO,TET} => {TIO}	0.025	1	17.3913	10	0.648298	0
{AXO,TIO,FIS} => {AMC}	0.0325	1	10	13	0.549841	0
{AMC,TIO,FIS} => {AXO}	0.0325	1	15.3846	13	0.695129	0
{AMC,AXO,FIS} => {TIO}	0.0325	1	17.3913	13	0.742033	0
{AXO,TIO,STR} => {AMC}	0.0325	1	10	13	0.549841	0
{AMC,TIO,STR} => {AXO}	0.0325	1	15.3846	13	0.695129	0
{AMC,AXO,STR} => {TIO}	0.0325	0.866667	15.0725	13	0.686086	0.005
{AMP,TIO,GEN} => {AXO}	0.0175	1	15.3846	7	0.506176	0
{AMP,AXO,GEN} => {TIO}	0.0175	1	17.3913	7	0.540331	0
{AMP,TIO,TET} => {AXO}	0.025	1	15.3846	10	0.607319	0
{AMP,AXO,TET} => {TIO}	0.025	1	17.3913	10	0.648298	0
{AMP,TIO,FIS} => {AXO}	0.0325	1	15.3846	13	0.695129	0
{AMP,AXO,FIS} => {TIO}	0.0325	1	17.3913	13	0.742033	0
{AMP,TIO,STR} => {AXO}	0.0325	1	15.3846	13	0.695129	0
{AMP,AXO,STR} => {TIO}	0.0325	0.866667	15.0725	13	0.686086	0.005
{TIO,GEN,FIS} => {AXO}	0.0175	1	15.3846	7	0.506176	0
{AXO,GEN,FIS} => {TIO}	0.0175	1	17.3913	7	0.540331	0
{TIO,GEN,STR} => {AXO}	0.0175	1	15.3846	7	0.506176	0
{AXO,GEN,STR} => {TIO}	0.0175	1	17.3913	7	0.540331	0
{TIO,FIS,TET} => {AXO}	0.02	1	15.3846	8	0.541815	0
{AXO,FIS,TET} => {TIO}	0.02	1	17.3913	8	0.578374	0
{TIO,STR,FIS} => {AXO}	0.025	1	15.3846	10	0.607319	0
{AXO,STR,FIS} => {TIO}	0.025	1	17.3913	10	0.648298	0
{AMC,FOX,TIO} => {AMP}	0.0575	1	5.88235	23	0.545768	0
{AMP,FOX,TIO} => {AMC}	0.0575	1	10	23	0.740994	0
{AMC,AMP,TIO} => {FOX}	0.0575	1	12.1212	23	0.8237	0
{AMC,TIO,TET} => {FOX}	0.025	1	12.1212	10	0.534003	0
{FOX,TIO,FIS} => {AMC}	0.0325	1	10	13	0.549841	0
{AMC,TIO,FIS} => {FOX}	0.0325	1	12.1212	13	0.611213	0
{FOX,TIO,STR} => {AMC}	0.0325	1	10	13	0.549841	0
{AMC,TIO,STR} => {FOX}	0.0325	1	12.1212	13	0.611213	0
{AMP,TIO,TET} => {FOX}	0.025	1	12.1212	10	0.534003	0
{AMP,TIO,FIS} => {FOX}	0.0325	1	12.1212	13	0.611213	0
{AMP,TIO,STR} => {FOX}	0.0325	1	12.1212	13	0.611213	0
{TIO,STR,FIS} => {FOX}	0.025	1	12.1212	10	0.534003	0
{FOX,STR,FIS} => {TIO}	0.025	0.833333	14.4928	10	0.586096	0.005
{AMP,TIO,FIS} => {AMC}	0.0325	1	10	13	0.549841	0
{AMP,TIO,STR} => {AMC}	0.0325	1	10	13	0.549841	0
{AMC,STR,FIS} => {TIO}	0.025	0.833333	14.4928	10	0.586096	0.005
{AMC,AXO,FOX} => {AMP}	0.06	1	5.88235	24	0.558247	0
{AMP,AXO,FOX} => {AMC}	0.06	1	10	24	0.757937	0
{AMC,AMP,AXO} => {FOX}	0.06	0.923077	11.1888	24	0.805561	0.005
{AMC,AXO,TET} => {FOX}	0.025	1	12.1212	10	0.534003	0
{AXO,FOX,FIS} => {AMC}	0.0325	1	10	13	0.549841	0
{AMC,AXO,FIS} => {FOX}	0.0325	1	12.1212	13	0.611213	0
{AXO,FOX,STR} => {AMC}	0.0325	1	10	13	0.549841	0
{AMC,AXO,STR} => {FOX}	0.0325	0.866667	10.5051	13	0.562592	0.005
{AMP,AXO,TET} => {FOX}	0.025	1	12.1212	10	0.534003	0
{AMP,AXO,FIS} => {FOX}	0.0325	1	12.1212	13	0.611213	0
{AMP,AXO,STR} => {FOX}	0.0325	0.866667	10.5051	13	0.562592	0.005
{AXO,STR,FIS} => {FOX}	0.025	1	12.1212	10	0.534003	0
{FOX,STR,FIS} => {AXO}	0.025	0.833333	12.8205	10	0.548103	0.005
{AMP,AXO,FIS} => {AMC}	0.0325	1	10	13	0.549841	0
{AMP,AXO,STR} => {AMC}	0.0375	1	10	15	0.592157	0
{AMC,STR,FIS} => {AXO}	0.025	0.833333	12.8205	10	0.548103	0.005
{AMP,FOX,GEN} => {AMC}	0.03	1	10	12	0.527589	0
{AMC,AMP,GEN} => {FOX}	0.03	0.857143	10.3896	12	0.536219	0.005
{AMP,FOX,TET} => {AMC}	0.04	1	10	16	0.612372	0
{AMC,AMP,TET} => {FOX}	0.04	0.8	9.69697	16	0.598295	0.01
{AMP,FOX,FIS} => {AMC}	0.0475	1	10	19	0.669939	0
{AMC,AMP,FIS} => {FOX}	0.0475	0.904762	10.9668	19	0.70351	0.005
{AMP,FOX,STR} => {AMC}	0.045	1	10	18	0.651217	0
{AMC,AMP,STR} => {FOX}	0.045	0.9	10.9091	18	0.681681	0.005
{FOX,GEN,FIS} => {AMC}	0.03	1	10	12	0.527589	0
{AMC,GEN,FIS} => {FOX}	0.03	0.857143	10.3896	12	0.536219	0.005
{AMC,GEN,STR} => {FOX}	0.0225	1	12.1212	9	0.505952	0
{FOX,FIS,TET} => {AMC}	0.03	1	10	12	0.527589	0
{AMC,FIS,TET} => {FOX}	0.03	0.857143	10.3896	12	0.536219	0.005
{AMC,STR,TET} => {FOX}	0.025	0.909091	11.0193	10	0.505222	0.0025
{FOX,STR,FIS} => {AMC}	0.03	1	10	12	0.527589	0
{AMC,STR,FIS} => {FOX}	0.03	1	12.1212	12	0.586477	0
{GEN,STR,TET} => {FIS}	0.1725	1	2.42424	69	0.544882	0
{STR,FIS,TET} => {GEN}	0.1725	0.775281	2.58427	69	0.554824	0.05
{AMC,AXO,FOX,TIO} => {AMP}	0.0575	1	5.88235	23	0.545768	0
{AMP,AXO,FOX,TIO} => {AMC}	0.0575	1	10	23	0.740994	0
{AMC,AMP,AXO,TIO} => {FOX}	0.0575	1	12.1212	23	0.8237	0
{AMC,AMP,FOX,TIO} => {AXO}	0.0575	1	15.3846	23	0.93679	0
{AMC,AMP,AXO,FOX} => {TIO}	0.0575	0.958333	16.6667	23	0.977646	0.0025
{AMC,FOX,TIO,GEN} => {AXO}	0.0175	1	15.3846	7	0.506176	0
{AMC,AXO,FOX,GEN} => {TIO}	0.0175	1	17.3913	7	0.540331	0
{AMC,AXO,TIO,TET} => {FOX}	0.025	1	12.1212	10	0.534003	0
{AMC,FOX,TIO,TET} => {AXO}	0.025	1	15.3846	10	0.607319	0
{AMC,AXO,FOX,TET} => {TIO}	0.025	1	17.3913	10	0.648298	0
{AXO,FOX,TIO,FIS} => {AMC}	0.0325	1	10	13	0.549841	0
{AMC,AXO,TIO,FIS} => {FOX}	0.0325	1	12.1212	13	0.611213	0
{AMC,FOX,TIO,FIS} => {AXO}	0.0325	1	15.3846	13	0.695129	0
{AMC,AXO,FOX,FIS} => {TIO}	0.0325	1	17.3913	13	0.742033	0
{AXO,FOX,TIO,STR} => {AMC}	0.0325	1	10	13	0.549841	0
{AMC,AXO,TIO,STR} => {FOX}	0.0325	1	12.1212	13	0.611213	0
{AMC,FOX,TIO,STR} => {AXO}	0.0325	1	15.3846	13	0.695129	0
{AMC,AXO,FOX,STR} => {TIO}	0.0325	1	17.3913	13	0.742033	0
{AMP,FOX,TIO,GEN} => {AXO}	0.0175	1	15.3846	7	0.506176	0
{AMP,AXO,FOX,GEN} => {TIO}	0.0175	1	17.3913	7	0.540331	0
{AMP,AXO,TIO,TET} => {FOX}	0.025	1	12.1212	10	0.534003	0
{AMP,FOX,TIO,TET} => {AXO}	0.025	1	15.3846	10	0.607319	0
{AMP,AXO,FOX,TET} => {TIO}	0.025	1	17.3913	10	0.648298	0
{AMP,AXO,TIO,FIS} => {FOX}	0.0325	1	12.1212	13	0.611213	0
{AMP,FOX,TIO,FIS} => {AXO}	0.0325	1	15.3846	13	0.695129	0
{AMP,AXO,FOX,FIS} => {TIO}	0.0325	1	17.3913	13	0.742033	0
{AMP,AXO,TIO,STR} => {FOX}	0.0325	1	12.1212	13	0.611213	0
{AMP,FOX,TIO,STR} => {AXO}	0.0325	1	15.3846	13	0.695129	0
{AMP,AXO,FOX,STR} => {TIO}	0.0325	1	17.3913	13	0.742033	0
{FOX,TIO,GEN,FIS} => {AXO}	0.0175	1	15.3846	7	0.506176	0
{AXO,FOX,GEN,FIS} => {TIO}	0.0175	1	17.3913	7	0.540331	0
{FOX,TIO,GEN,STR} => {AXO}	0.0175	1	15.3846	7	0.506176	0
{AXO,FOX,GEN,STR} => {TIO}	0.0175	1	17.3913	7	0.540331	0
{FOX,TIO,FIS,TET} => {AXO}	0.02	1	15.3846	8	0.541815	0
{AXO,FOX,FIS,TET} => {TIO}	0.02	1	17.3913	8	0.578374	0
{AXO,TIO,STR,FIS} => {FOX}	0.025	1	12.1212	10	0.534003	0
{FOX,TIO,STR,FIS} => {AXO}	0.025	1	15.3846	10	0.607319	0
{AXO,FOX,STR,FIS} => {TIO}	0.025	1	17.3913	10	0.648298	0
{AMC,AMP,TIO,GEN} => {AXO}	0.0175	1	15.3846	7	0.506176	0
{AMC,AMP,AXO,GEN} => {TIO}	0.0175	1	17.3913	7	0.540331	0
{AMC,AMP,TIO,TET} => {AXO}	0.025	1	15.3846	10	0.607319	0
{AMC,AMP,AXO,TET} => {TIO}	0.025	1	17.3913	10	0.648298	0
{AMP,AXO,TIO,FIS} => {AMC}	0.0325	1	10	13	0.549841	0
{AMC,AMP,TIO,FIS} => {AXO}	0.0325	1	15.3846	13	0.695129	0
{AMC,AMP,AXO,FIS} => {TIO}	0.0325	1	17.3913	13	0.742033	0
{AMP,AXO,TIO,STR} => {AMC}	0.0325	1	10	13	0.549841	0
{AMC,AMP,TIO,STR} => {AXO}	0.0325	1	15.3846	13	0.695129	0
{AMC,AMP,AXO,STR} => {TIO}	0.0325	0.866667	15.0725	13	0.686086	0.005
{AMC,TIO,GEN,FIS} => {AXO}	0.0175	1	15.3846	7	0.506176	0
{AMC,AXO,GEN,FIS} => {TIO}	0.0175	1	17.3913	7	0.540331	0
{AMC,TIO,GEN,STR} => {AXO}	0.0175	1	15.3846	7	0.506176	0
{AMC,AXO,GEN,STR} => {TIO}	0.0175	1	17.3913	7	0.540331	0
{AMC,TIO,FIS,TET} => {AXO}	0.02	1	15.3846	8	0.541815	0
{AMC,AXO,FIS,TET} => {TIO}	0.02	1	17.3913	8	0.578374	0
{AMC,TIO,STR,FIS} => {AXO}	0.025	1	15.3846	10	0.607319	0
{AMC,AXO,STR,FIS} => {TIO}	0.025	1	17.3913	10	0.648298	0
{AMP,TIO,GEN,FIS} => {AXO}	0.0175	1	15.3846	7	0.506176	0
{AMP,AXO,GEN,FIS} => {TIO}	0.0175	1	17.3913	7	0.540331	0
{AMP,TIO,GEN,STR} => {AXO}	0.0175	1	15.3846	7	0.506176	0
{AMP,AXO,GEN,STR} => {TIO}	0.0175	1	17.3913	7	0.540331	0
{AMP,TIO,FIS,TET} => {AXO}	0.02	1	15.3846	8	0.541815	0
{AMP,AXO,FIS,TET} => {TIO}	0.02	1	17.3913	8	0.578374	0
{AMP,TIO,STR,FIS} => {AXO}	0.025	1	15.3846	10	0.607319	0
{AMP,AXO,STR,FIS} => {TIO}	0.025	1	17.3913	10	0.648298	0
{TIO,GEN,STR,FIS} => {AXO}	0.0175	1	15.3846	7	0.506176	0
{AXO,GEN,STR,FIS} => {TIO}	0.0175	1	17.3913	7	0.540331	0
{AMC,AMP,TIO,TET} => {FOX}	0.025	1	12.1212	10	0.534003	0
{AMP,FOX,TIO,FIS} => {AMC}	0.0325	1	10	13	0.549841	0
{AMC,AMP,TIO,FIS} => {FOX}	0.0325	1	12.1212	13	0.611213	0
{AMP,FOX,TIO,STR} => {AMC}	0.0325	1	10	13	0.549841	0
{AMC,AMP,TIO,STR} => {FOX}	0.0325	1	12.1212	13	0.611213	0
{AMC,TIO,STR,FIS} => {FOX}	0.025	1	12.1212	10	0.534003	0
{AMC,FOX,STR,FIS} => {TIO}	0.025	0.833333	14.4928	10	0.586096	0.005
{AMP,TIO,STR,FIS} => {FOX}	0.025	1	12.1212	10	0.534003	0
{AMP,FOX,STR,FIS} => {TIO}	0.025	0.833333	14.4928	10	0.586096	0.005
{AMC,AMP,STR,FIS} => {TIO}	0.025	0.833333	14.4928	10	0.586096	0.005
{AMC,AMP,AXO,TET} => {FOX}	0.025	1	12.1212	10	0.534003	0
{AMP,AXO,FOX,FIS} => {AMC}	0.0325	1	10	13	0.549841	0
{AMC,AMP,AXO,FIS} => {FOX}	0.0325	1	12.1212	13	0.611213	0
{AMP,AXO,FOX,STR} => {AMC}	0.0325	1	10	13	0.549841	0
{AMC,AMP,AXO,STR} => {FOX}	0.0325	0.866667	10.5051	13	0.562592	0.005
{AMC,AXO,STR,FIS} => {FOX}	0.025	1	12.1212	10	0.534003	0
{AMC,FOX,STR,FIS} => {AXO}	0.025	0.833333	12.8205	10	0.548103	0.005
{AMP,AXO,STR,FIS} => {FOX}	0.025	1	12.1212	10	0.534003	0
{AMP,FOX,STR,FIS} => {AXO}	0.025	0.833333	12.8205	10	0.548103	0.005
{AMC,AMP,STR,FIS} => {AXO}	0.025	0.833333	12.8205	10	0.548103	0.005
{AMP,FOX,GEN,FIS} => {AMC}	0.03	1	10	12	0.527589	0
{AMC,AMP,GEN,FIS} => {FOX}	0.03	0.857143	10.3896	12	0.536219	0.005
{AMC,AMP,GEN,STR} => {FOX}	0.0225	1	12.1212	9	0.505952	0
{AMP,FOX,FIS,TET} => {AMC}	0.03	1	10	12	0.527589	0
{AMC,AMP,FIS,TET} => {FOX}	0.03	0.857143	10.3896	12	0.536219	0.005
{AMC,AMP,STR,TET} => {FOX}	0.025	1	12.1212	10	0.534003	0
{AMP,FOX,STR,FIS} => {AMC}	0.03	1	10	12	0.527589	0
{AMC,AMP,STR,FIS} => {FOX}	0.03	1	12.1212	12	0.586477	0
{AMC,GEN,STR,FIS} => {FOX}	0.0225	1	12.1212	9	0.505952	0
{AMC,AMP,FOX,TIO,GEN} => {AXO}	0.0175	1	15.3846	7	0.506176	0
{AMC,AMP,AXO,FOX,GEN} => {TIO}	0.0175	1	17.3913	7	0.540331	0
{AMC,AMP,AXO,TIO,TET} => {FOX}	0.025	1	12.1212	10	0.534003	0
{AMC,AMP,FOX,TIO,TET} => {AXO}	0.025	1	15.3846	10	0.607319	0
{AMC,AMP,AXO,FOX,TET} => {TIO}	0.025	1	17.3913	10	0.648298	0
{AMP,AXO,FOX,TIO,FIS} => {AMC}	0.0325	1	10	13	0.549841	0
{AMC,AMP,AXO,TIO,FIS} => {FOX}	0.0325	1	12.1212	13	0.611213	0
{AMC,AMP,FOX,TIO,FIS} => {AXO}	0.0325	1	15.3846	13	0.695129	0
{AMC,AMP,AXO,FOX,FIS} => {TIO}	0.0325	1	17.3913	13	0.742033	0
{AMP,AXO,FOX,TIO,STR} => {AMC}	0.0325	1	10	13	0.549841	0
{AMC,AMP,AXO,TIO,STR} => {FOX}	0.0325	1	12.1212	13	0.611213	0
{AMC,AMP,FOX,TIO,STR} => {AXO}	0.0325	1	15.3846	13	0.695129	0
{AMC,AMP,AXO,FOX,STR} => {TIO}	0.0325	1	17.3913	13	0.742033	0
{AMC,FOX,TIO,GEN,FIS} => {AXO}	0.0175	1	15.3846	7	0.506176	0
{AMC,AXO,FOX,GEN,FIS} => {TIO}	0.0175	1	17.3913	7	0.540331	0
{AMC,FOX,TIO,GEN,STR} => {AXO}	0.0175	1	15.3846	7	0.506176	0
{AMC,AXO,FOX,GEN,STR} => {TIO}	0.0175	1	17.3913	7	0.540331	0
{AMC,FOX,TIO,FIS,TET} => {AXO}	0.02	1	15.3846	8	0.541815	0
{AMC,AXO,FOX,FIS,TET} => {TIO}	0.02	1	17.3913	8	0.578374	0
{AMC,AXO,TIO,STR,FIS} => {FOX}	0.025	1	12.1212	10	0.534003	0
{AMC,FOX,TIO,STR,FIS} => {AXO}	0.025	1	15.3846	10	0.607319	0
{AMC,AXO,FOX,STR,FIS} => {TIO}	0.025	1	17.3913	10	0.648298	0
{AMP,FOX,TIO,GEN,FIS} => {AXO}	0.0175	1	15.3846	7	0.506176	0
{AMP,AXO,FOX,GEN,FIS} => {TIO}	0.0175	1	17.3913	7	0.540331	0
{AMP,FOX,TIO,GEN,STR} => {AXO}	0.0175	1	15.3846	7	0.506176	0
{AMP,AXO,FOX,GEN,STR} => {TIO}	0.0175	1	17.3913	7	0.540331	0
{AMP,FOX,TIO,FIS,TET} => {AXO}	0.02	1	15.3846	8	0.541815	0
{AMP,AXO,FOX,FIS,TET} => {TIO}	0.02	1	17.3913	8	0.578374	0
{AMP,AXO,TIO,STR,FIS} => {FOX}	0.025	1	12.1212	10	0.534003	0
{AMP,FOX,TIO,STR,FIS} => {AXO}	0.025	1	15.3846	10	0.607319	0
{AMP,AXO,FOX,STR,FIS} => {TIO}	0.025	1	17.3913	10	0.648298	0
{FOX,TIO,GEN,STR,FIS} => {AXO}	0.0175	1	15.3846	7	0.506176	0
{AXO,FOX,GEN,STR,FIS} => {TIO}	0.0175	1	17.3913	7	0.540331	0
{AMC,AMP,TIO,GEN,FIS} => {AXO}	0.0175	1	15.3846	7	0.506176	0
{AMC,AMP,AXO,GEN,FIS} => {TIO}	0.0175	1	17.3913	7	0.540331	0
{AMC,AMP,TIO,GEN,STR} => {AXO}	0.0175	1	15.3846	7	0.506176	0
{AMC,AMP,AXO,GEN,STR} => {TIO}	0.0175	1	17.3913	7	0.540331	0
{AMC,AMP,TIO,FIS,TET} => {AXO}	0.02	1	15.3846	8	0.541815	0
{AMC,AMP,AXO,FIS,TET} => {TIO}	0.02	1	17.3913	8	0.578374	0
{AMC,AMP,TIO,STR,FIS} => {AXO}	0.025	1	15.3846	10	0.607319	0
{AMC,AMP,AXO,STR,FIS} => {TIO}	0.025	1	17.3913	10	0.648298	0
{AMC,TIO,GEN,STR,FIS} => {AXO}	0.0175	1	15.3846	7	0.506176	0
{AMC,AXO,GEN,STR,FIS} => {TIO}	0.0175	1	17.3913	7	0.540331	0
{AMP,TIO,GEN,STR,FIS} => {AXO}	0.0175	1	15.3846	7	0.506176	0
{AMP,AXO,GEN,STR,FIS} => {TIO}	0.0175	1	17.3913	7	0.540331	0
{AMC,AMP,TIO,STR,FIS} => {FOX}	0.025	1	12.1212	10	0.534003	0
{AMC,AMP,FOX,STR,FIS} => {TIO}	0.025	0.833333	14.4928	10	0.586096	0.005
{AMC,AMP,AXO,STR,FIS} => {FOX}	0.025	1	12.1212	10	0.534003	0
{AMC,AMP,FOX,STR,FIS} => {AXO}	0.025	0.833333	12.8205	10	0.548103	0.005
{AMC,AMP,GEN,STR,FIS} => {FOX}	0.0225	1	12.1212	9	0.505952	0
{AMC,AMP,FOX,TIO,GEN,FIS} => {AXO}	0.0175	1	15.3846	7	0.506176	0
{AMC,AMP,AXO,FOX,GEN,FIS} => {TIO}	0.0175	1	17.3913	7	0.540331	0
{AMC,AMP,FOX,TIO,GEN,STR} => {AXO}	0.0175	1	15.3846	7	0.506176	0
{AMC,AMP,AXO,FOX,GEN,STR} => {TIO}	0.0175	1	17.3913	7	0.540331	0
{AMC,AMP,FOX,TIO,FIS,TET} => {AXO}	0.02	1	15.3846	8	0.541815	0
{AMC,AMP,AXO,FOX,FIS,TET} => {TIO}	0.02	1	17.3913	8	0.578374	0
{AMC,AMP,AXO,TIO,STR,FIS} => {FOX}	0.025	1	12.1212	10	0.534003	0
{AMC,AMP,FOX,TIO,STR,FIS} => {AXO}	0.025	1	15.3846	10	0.607319	0
{AMC,AMP,AXO,FOX,STR,FIS} => {TIO}	0.025	1	17.3913	10	0.648298	0
{AMC,FOX,TIO,GEN,STR,FIS} => {AXO}	0.0175	1	15.3846	7	0.506176	0
{AMC,AXO,FOX,GEN,STR,FIS} => {TIO}	0.0175	1	17.3913	7	0.540331	0
{AMP,FOX,TIO,GEN,STR,FIS} => {AXO}	0.0175	1	15.3846	7	0.506176	0
{AMP,AXO,FOX,GEN,STR,FIS} => {TIO}	0.0175	1	17.3913	7	0.540331	0
{AMC,AMP,TIO,GEN,STR,FIS} => {AXO}	0.0175	1	15.3846	7	0.506176	0
{AMC,AMP,AXO,GEN,STR,FIS} => {TIO}	0.0175	1	17.3913	7	0.540331	0
{AMC,AMP,FOX,TIO,GEN,STR,FIS} => {AXO}	0.0175	1	15.3846	7	0.506176	0
{AMC,AMP,AXO,FOX,GEN,STR,FIS} => {TIO}	0.0175	1	17.3913	7	0.540331	0

## Sheet: Retail 2005
rules	support	confidence	lift	count	phi	ralam
{TIO} => {AXO}	0.086514	1	9.825	34	0.914218	0
{AXO} => {TIO}	0.086514	0.85	9.825	34	0.914218	0.0152672
{TIO} => {FOX}	0.0839695	0.970588	8.66912	33	0.838014	0.00254453
{TIO} => {AMC}	0.0839695	0.970588	7.94669	33	0.797409	0.00254453
{TIO} => {AMP}	0.0839695	0.970588	3.93238	33	0.516598	0.00254453
{AXO} => {FOX}	0.0941476	0.925	8.26193	37	0.867977	0.00763359
{FOX} => {AXO}	0.0941476	0.840909	8.26193	37	0.867977	0.0178117
{AXO} => {AMC}	0.0966921	0.95	7.77813	38	0.851066	0.00508906
{AMC} => {AXO}	0.0966921	0.791667	7.77813	38	0.851066	0.0254453
{AXO} => {AMP}	0.0966921	0.95	3.84897	38	0.548998	0.00508906
{FOX} => {AMC}	0.111959	1	8.1875	44	0.951925	0
{AMC} => {FOX}	0.111959	0.916667	8.1875	44	0.951925	0.0101781
{FOX} => {AMP}	0.111959	1	4.05155	44	0.62026	0
{AMC} => {AMP}	0.117048	0.958333	3.88273	46	0.615539	0.00508906
{GEN} => {FIS}	0.363868	0.966216	2.00912	143	0.754927	0.0127226
{FIS} => {GEN}	0.363868	0.756614	2.00912	143	0.754927	0.117048
{AXO,TIO} => {FOX}	0.0839695	0.970588	8.66912	33	0.838014	0.00254453
{FOX,TIO} => {AXO}	0.0839695	1	9.825	33	0.899421	0
{AXO,FOX} => {TIO}	0.0839695	0.891892	10.3092	33	0.923595	0.0101781
{AXO,TIO} => {AMC}	0.0839695	0.970588	7.94669	33	0.797409	0.00254453
{AMC,TIO} => {AXO}	0.0839695	1	9.825	33	0.899421	0
{AMC,AXO} => {TIO}	0.0839695	0.868421	10.0379	33	0.909994	0.0127226
{AXO,TIO} => {AMP}	0.0839695	0.970588	3.93238	33	0.516598	0.00254453
{AMP,TIO} => {AXO}	0.0839695	1	9.825	33	0.899421	0
{AMP,AXO} => {TIO}	0.0839695	0.868421	10.0379	33	0.909994	0.0127226
{TIO,TET} => {AXO}	0.0407125	1	9.825	16	0.611993	0
{AXO,TET} => {TIO}	0.0407125	1	11.5588	16	0.669418	0
{TIO,STR} => {AXO}	0.0330789	1	9.825	13	0.549461	0
{AXO,STR} => {TIO}	0.0330789	0.928571	10.7332	13	0.575694	0.00254453
{TIO,FIS} => {AXO}	0.0381679	1	9.825	15	0.591776	0
{AXO,FIS} => {TIO}	0.0381679	0.882353	10.199	15	0.601952	0.00508906
{FOX,TIO} => {AMC}	0.0839695	1	8.1875	33	0.811698	0
{AMC,TIO} => {FOX}	0.0839695	1	8.93182	33	0.852692	0
{FOX,TIO} => {AMP}	0.0839695	1	4.05155	33	0.52889	0
{AMP,TIO} => {FOX}	0.0839695	1	8.93182	33	0.852692	0
{TIO,TET} => {FOX}	0.0407125	1	8.93182	16	0.580197	0
{FOX,TET} => {TIO}	0.0407125	0.8	9.24706	16	0.587695	0.0101781
{TIO,FIS} => {FOX}	0.0356234	0.933333	8.33636	14	0.518913	0.00254453
{AMC,TIO} => {AMP}	0.0839695	1	4.05155	33	0.52889	0
{AMP,TIO} => {AMC}	0.0839695	1	8.1875	33	0.811698	0
{TIO,TET} => {AMC}	0.0407125	1	8.1875	16	0.552304	0
{AMC,TET} => {TIO}	0.0407125	0.761905	8.80672	16	0.57082	0.0127226
{AXO,FOX} => {AMC}	0.0941476	1	8.1875	37	0.864301	0
{AMC,AXO} => {FOX}	0.0941476	0.973684	8.69677	37	0.894128	0.00254453
{AMC,FOX} => {AXO}	0.0941476	0.840909	8.26193	37	0.867977	0.0178117
{AXO,FOX} => {AMP}	0.0941476	1	4.05155	37	0.563165	0
{AMP,AXO} => {FOX}	0.0941476	0.973684	8.69677	37	0.894128	0.00254453
{AMP,FOX} => {AXO}	0.0941476	0.840909	8.26193	37	0.867977	0.0178117
{AXO,TET} => {FOX}	0.0407125	1	8.93182	16	0.580197	0
{FOX,TET} => {AXO}	0.0407125	0.8	7.86	16	0.534721	0.0101781
{AMC,AXO} => {AMP}	0.0966921	1	4.05155	38	0.571528	0
{AMP,AXO} => {AMC}	0.0966921	1	8.1875	38	0.877135	0
{AMC,AMP} => {AXO}	0.0966921	0.826087	8.1163	38	0.87219	0.0203562
{AXO,TET} => {AMC}	0.0407125	1	8.1875	16	0.552304	0
{AMC,TET} => {AXO}	0.0407125	0.761905	7.48571	16	0.518727	0.0127226
{AMC,FOX} => {AMP}	0.111959	1	4.05155	44	0.62026	0
{AMP,FOX} => {AMC}	0.111959	1	8.1875	44	0.951925	0
{AMC,AMP} => {FOX}	0.111959	0.956522	8.54348	44	0.975213	0.00508906
{FOX,TET} => {AMC}	0.0508906	1	8.1875	20	0.620797	0
{AMC,TET} => {FOX}	0.0508906	0.952381	8.50649	20	0.63327	0.00254453
{FOX,STR} => {AMC}	0.0407125	1	8.1875	16	0.552304	0
{AMC,STR} => {FOX}	0.0407125	0.888889	7.93939	16	0.539828	0.00508906
{FOX,FIS} => {AMC}	0.0483461	1	8.1875	19	0.604268	0
{AMC,FIS} => {FOX}	0.0483461	0.904762	8.08117	19	0.597388	0.00508906
{GEN,TET} => {FIS}	0.234097	0.968421	2.0137	92	0.550908	0.00763359
{GEN,STR} => {FIS}	0.279898	0.973451	2.02416	110	0.626245	0.00763359
{STR,FIS} => {GEN}	0.279898	0.827068	2.1962	110	0.664953	0.0585242
{AXO,FOX,TIO} => {AMC}	0.0839695	1	8.1875	33	0.811698	0
{AMC,AXO,TIO} => {FOX}	0.0839695	1	8.93182	33	0.852692	0
{AMC,FOX,TIO} => {AXO}	0.0839695	1	9.825	33	0.899421	0
{AMC,AXO,FOX} => {TIO}	0.0839695	0.891892	10.3092	33	0.923595	0.0101781
{AXO,FOX,TIO} => {AMP}	0.0839695	1	4.05155	33	0.52889	0
{AMP,AXO,TIO} => {FOX}	0.0839695	1	8.93182	33	0.852692	0
{AMP,FOX,TIO} => {AXO}	0.0839695	1	9.825	33	0.899421	0
{AMP,AXO,FOX} => {TIO}	0.0839695	0.891892	10.3092	33	0.923595	0.0101781
{AXO,TIO,TET} => {FOX}	0.0407125	1	8.93182	16	0.580197	0
{FOX,TIO,TET} => {AXO}	0.0407125	1	9.825	16	0.611993	0
{AXO,FOX,TET} => {TIO}	0.0407125	1	11.5588	16	0.669418	0
{FOX,TIO,STR} => {AXO}	0.0305344	1	9.825	12	0.527212	0
{AXO,FOX,STR} => {TIO}	0.0305344	1	11.5588	12	0.576681	0
{AXO,TIO,FIS} => {FOX}	0.0356234	0.933333	8.33636	14	0.518913	0.00254453
{FOX,TIO,FIS} => {AXO}	0.0356234	1	9.825	14	0.570955	0
{AXO,FOX,FIS} => {TIO}	0.0356234	1	11.5588	14	0.624528	0
{AMC,AXO,TIO} => {AMP}	0.0839695	1	4.05155	33	0.52889	0
{AMP,AXO,TIO} => {AMC}	0.0839695	1	8.1875	33	0.811698	0
{AMC,AMP,TIO} => {AXO}	0.0839695	1	9.825	33	0.899421	0
{AMC,AMP,AXO} => {TIO}	0.0839695	0.868421	10.0379	33	0.909994	0.0127226
{AXO,TIO,TET} => {AMC}	0.0407125	1	8.1875	16	0.552304	0
{AMC,TIO,TET} => {AXO}	0.0407125	1	9.825	16	0.611993	0
{AMC,AXO,TET} => {TIO}	0.0407125	1	11.5588	16	0.669418	0
{AMC,TIO,STR} => {AXO}	0.0305344	1	9.825	12	0.527212	0
{AMC,AXO,STR} => {TIO}	0.0305344	1	11.5588	12	0.576681	0
{AMC,TIO,FIS} => {AXO}	0.0356234	1	9.825	14	0.570955	0
{AMC,AXO,FIS} => {TIO}	0.0356234	0.933333	10.7882	14	0.600062	0.00254453
{AMP,TIO,TET} => {AXO}	0.0407125	1	9.825	16	0.611993	0
{AMP,AXO,TET} => {TIO}	0.0407125	1	11.5588	16	0.669418	0
{AMP,TIO,STR} => {AXO}	0.0305344	1	9.825	12	0.527212	0
{AMP,AXO,STR} => {TIO}	0.0305344	1	11.5588	12	0.576681	0
{AMP,TIO,FIS} => {AXO}	0.0356234	1	9.825	14	0.570955	0
{AMP,AXO,FIS} => {TIO}	0.0356234	0.933333	10.7882	14	0.600062	0.00254453
{TIO,FIS,TET} => {AXO}	0.0279898	1	9.825	11	0.504106	0
{AXO,FIS,TET} => {TIO}	0.0279898	1	11.5588	11	0.551407	0
{TIO,STR,FIS} => {AXO}	0.0305344	1	9.825	12	0.527212	0
{AXO,STR,FIS} => {TIO}	0.0305344	0.923077	10.6697	12	0.550408	0.00254453
{AMC,FOX,TIO} => {AMP}	0.0839695	1	4.05155	33	0.52889	0
{AMP,FOX,TIO} => {AMC}	0.0839695	1	8.1875	33	0.811698	0
{AMC,AMP,TIO} => {FOX}	0.0839695	1	8.93182	33	0.852692	0
{FOX,TIO,TET} => {AMC}	0.0407125	1	8.1875	16	0.552304	0
{AMC,TIO,TET} => {FOX}	0.0407125	1	8.93182	16	0.580197	0
{AMC,FOX,TET} => {TIO}	0.0407125	0.8	9.24706	16	0.587695	0.0101781
{FOX,TIO,FIS} => {AMC}	0.0356234	1	8.1875	14	0.515268	0
{AMC,TIO,FIS} => {FOX}	0.0356234	1	8.93182	14	0.541291	0
{AMP,TIO,TET} => {FOX}	0.0407125	1	8.93182	16	0.580197	0
{AMP,FOX,TET} => {TIO}	0.0407125	0.8	9.24706	16	0.587695	0.0101781
{AMP,TIO,FIS} => {FOX}	0.0356234	1	8.93182	14	0.541291	0
{AMP,TIO,TET} => {AMC}	0.0407125	1	8.1875	16	0.552304	0
{AMC,AMP,TET} => {TIO}	0.0407125	0.761905	8.80672	16	0.57082	0.0127226
{AMP,TIO,FIS} => {AMC}	0.0356234	1	8.1875	14	0.515268	0
{AMC,AXO,FOX} => {AMP}	0.0941476	1	4.05155	37	0.563165	0
{AMP,AXO,FOX} => {AMC}	0.0941476	1	8.1875	37	0.864301	0
{AMC,AMP,AXO} => {FOX}	0.0941476	0.973684	8.69677	37	0.894128	0.00254453
{AMC,AMP,FOX} => {AXO}	0.0941476	0.840909	8.26193	37	0.867977	0.0178117
{AXO,FOX,TET} => {AMC}	0.0407125	1	8.1875	16	0.552304	0
{AMC,AXO,TET} => {FOX}	0.0407125	1	8.93182	16	0.580197	0
{AMC,FOX,TET} => {AXO}	0.0407125	0.8	7.86	16	0.534721	0.0101781
{AXO,FOX,FIS} => {AMC}	0.0356234	1	8.1875	14	0.515268	0
{AMC,AXO,FIS} => {FOX}	0.0356234	0.933333	8.33636	14	0.518913	0.00254453
{AMP,AXO,TET} => {FOX}	0.0407125	1	8.93182	16	0.580197	0
{AMP,FOX,TET} => {AXO}	0.0407125	0.8	7.86	16	0.534721	0.0101781
{AMP,AXO,FIS} => {FOX}	0.0356234	0.933333	8.33636	14	0.518913	0.00254453
{AMP,AXO,TET} => {AMC}	0.0407125	1	8.1875	16	0.552304	0
{AMC,AMP,TET} => {AXO}	0.0407125	0.761905	7.48571	16	0.518727	0.0127226
{AMP,AXO,FIS} => {AMC}	0.0381679	1	8.1875	15	0.534058	0
{AMP,FOX,TET} => {AMC}	0.0508906	1	8.1875	20	0.620797	0
{AMC,AMP,TET} => {FOX}	0.0508906	0.952381	8.50649	20	0.63327	0.00254453
{AMP,FOX,STR} => {AMC}	0.0407125	1	8.1875	16	0.552304	0
{AMC,AMP,STR} => {FOX}	0.0407125	0.941176	8.40642	16	0.559181	0.00254453
{AMP,FOX,FIS} => {AMC}	0.0483461	1	8.1875	19	0.604268	0
{AMC,AMP,FIS} => {FOX}	0.0483461	0.904762	8.08117	19	0.597388	0.00508906
{FOX,FIS,TET} => {AMC}	0.0381679	1	8.1875	15	0.534058	0
{AMC,FIS,TET} => {FOX}	0.0381679	0.9375	8.37358	15	0.539363	0.00254453
{FOX,STR,FIS} => {AMC}	0.0381679	1	8.1875	15	0.534058	0
{AMC,STR,FIS} => {FOX}	0.0381679	0.9375	8.37358	15	0.539363	0.00254453
{AMC,AXO,FOX,TIO} => {AMP}	0.0839695	1	4.05155	33	0.52889	0
{AMP,AXO,FOX,TIO} => {AMC}	0.0839695	1	8.1875	33	0.811698	0
{AMC,AMP,AXO,TIO} => {FOX}	0.0839695	1	8.93182	33	0.852692	0
{AMC,AMP,FOX,TIO} => {AXO}	0.0839695	1	9.825	33	0.899421	0
{AMC,AMP,AXO,FOX} => {TIO}	0.0839695	0.891892	10.3092	33	0.923595	0.0101781
{AXO,FOX,TIO,TET} => {AMC}	0.0407125	1	8.1875	16	0.552304	0
{AMC,AXO,TIO,TET} => {FOX}	0.0407125	1	8.93182	16	0.580197	0
{AMC,FOX,TIO,TET} => {AXO}	0.0407125	1	9.825	16	0.611993	0
{AMC,AXO,FOX,TET} => {TIO}	0.0407125	1	11.5588	16	0.669418	0
{AMC,FOX,TIO,STR} => {AXO}	0.0305344	1	9.825	12	0.527212	0
{AMC,AXO,FOX,STR} => {TIO}	0.0305344	1	11.5588	12	0.576681	0
{AXO,FOX,TIO,FIS} => {AMC}	0.0356234	1	8.1875	14	0.515268	0
{AMC,AXO,TIO,FIS} => {FOX}	0.0356234	1	8.93182	14	0.541291	0
{AMC,FOX,TIO,FIS} => {AXO}	0.0356234	1	9.825	14	0.570955	0
{AMC,AXO,FOX,FIS} => {TIO}	0.0356234	1	11.5588	14	0.624528	0
{AMP,AXO,TIO,TET} => {FOX}	0.0407125	1	8.93182	16	0.580197	0
{AMP,FOX,TIO,TET} => {AXO}	0.0407125	1	9.825	16	0.611993	0
{AMP,AXO,FOX,TET} => {TIO}	0.0407125	1	11.5588	16	0.669418	0
{AMP,FOX,TIO,STR} => {AXO}	0.0305344	1	9.825	12	0.527212	0
{AMP,AXO,FOX,STR} => {TIO}	0.0305344	1	11.5588	12	0.576681	0
{AMP,AXO,TIO,FIS} => {FOX}	0.0356234	1	8.93182	14	0.541291	0
{AMP,FOX,TIO,FIS} => {AXO}	0.0356234	1	9.825	14	0.570955	0
{AMP,AXO,FOX,FIS} => {TIO}	0.0356234	1	11.5588	14	0.624528	0
{FOX,TIO,FIS,TET} => {AXO}	0.0279898	1	9.825	11	0.504106	0
{AXO,FOX,FIS,TET} => {TIO}	0.0279898	1	11.5588	11	0.551407	0
{FOX,TIO,STR,FIS} => {AXO}	0.0279898	1	9.825	11	0.504106	0
{AXO,FOX,STR,FIS} => {TIO}	0.0279898	1	11.5588	11	0.551407	0
{AMP,AXO,TIO,TET} => {AMC}	0.0407125	1	8.1875	16	0.552304	0
{AMC,AMP,TIO,TET} => {AXO}	0.0407125	1	9.825	16	0.611993	0
{AMC,AMP,AXO,TET} => {TIO}	0.0407125	1	11.5588	16	0.669418	0
{AMC,AMP,TIO,STR} => {AXO}	0.0305344	1	9.825	12	0.527212	0
{AMC,AMP,AXO,STR} => {TIO}	0.0305344	1	11.5588	12	0.576681	0
{AMP,AXO,TIO,FIS} => {AMC}	0.0356234	1	8.1875	14	0.515268	0
{AMC,AMP,TIO,FIS} => {AXO}	0.0356234	1	9.825	14	0.570955	0
{AMC,AMP,AXO,FIS} => {TIO}	0.0356234	0.933333	10.7882	14	0.600062	0.00254453
{AMC,TIO,FIS,TET} => {AXO}	0.0279898	1	9.825	11	0.504106	0
{AMC,AXO,FIS,TET} => {TIO}	0.0279898	1	11.5588	11	0.551407	0
{AMC,TIO,STR,FIS} => {AXO}	0.0279898	1	9.825	11	0.504106	0
{AMC,AXO,STR,FIS} => {TIO}	0.0279898	1	11.5588	11	0.551407	0
{AMP,TIO,FIS,TET} => {AXO}	0.0279898	1	9.825	11	0.504106	0
{AMP,AXO,FIS,TET} => {TIO}	0.0279898	1	11.5588	11	0.551407	0
{AMP,TIO,STR,FIS} => {AXO}	0.0279898	1	9.825	11	0.504106	0
{AMP,AXO,STR,FIS} => {TIO}	0.0279898	1	11.5588	11	0.551407	0
{AMP,FOX,TIO,TET} => {AMC}	0.0407125	1	8.1875	16	0.552304	0
{AMC,AMP,TIO,TET} => {FOX}	0.0407125	1	8.93182	16	0.580197	0
{AMC,AMP,FOX,TET} => {TIO}	0.0407125	0.8	9.24706	16	0.587695	0.0101781
{AMP,FOX,TIO,FIS} => {AMC}	0.0356234	1	8.1875	14	0.515268	0
{AMC,AMP,TIO,FIS} => {FOX}	0.0356234	1	8.93182	14	0.541291	0
{AMP,AXO,FOX,TET} => {AMC}	0.0407125	1	8.1875	16	0.552304	0
{AMC,AMP,AXO,TET} => {FOX}	0.0407125	1	8.93182	16	0.580197	0
{AMC,AMP,FOX,TET} => {AXO}	0.0407125	0.8	7.86	16	0.534721	0.0101781
{AMP,AXO,FOX,FIS} => {AMC}	0.0356234	1	8.1875	14	0.515268	0
{AMC,AMP,AXO,FIS} => {FOX}	0.0356234	0.933333	8.33636	14	0.518913	0.00254453
{AMP,FOX,FIS,TET} => {AMC}	0.0381679	1	8.1875	15	0.534058	0
{AMC,AMP,FIS,TET} => {FOX}	0.0381679	0.9375	8.37358	15	0.539363	0.00254453
{AMP,FOX,STR,FIS} => {AMC}	0.0381679	1	8.1875	15	0.534058	0
{AMC,AMP,STR,FIS} => {FOX}	0.0381679	0.9375	8.37358	15	0.539363	0.00254453
{AMP,AXO,FOX,TIO,TET} => {AMC}	0.0407125	1	8.1875	16	0.552304	0
{AMC,AMP,AXO,TIO,TET} => {FOX}	0.0407125	1	8.93182	16	0.580197	0
{AMC,AMP,FOX,TIO,TET} => {AXO}	0.0407125	1	9.825	16	0.611993	0
{AMC,AMP,AXO,FOX,TET} => {TIO}	0.0407125	1	11.5588	16	0.669418	0
{AMC,AMP,FOX,TIO,STR} => {AXO}	0.0305344	1	9.825	12	0.527212	0
{AMC,AMP,AXO,FOX,STR} => {TIO}	0.0305344	1	11.5588	12	0.576681	0
{AMP,AXO,FOX,TIO,FIS} => {AMC}	0.0356234	1	8.1875	14	0.515268	0
{AMC,AMP,AXO,TIO,FIS} => {FOX}	0.0356234	1	8.93182	14	0.541291	0
{AMC,AMP,FOX,TIO,FIS} => {AXO}	0.0356234	1	9.825	14	0.570955	0
{AMC,AMP,AXO,FOX,FIS} => {TIO}	0.0356234	1	11.5588	14	0.624528	0
{AMC,FOX,TIO,FIS,TET} => {AXO}	0.0279898	1	9.825	11	0.504106	0
{AMC,AXO,FOX,FIS,TET} => {TIO}	0.0279898	1	11.5588	11	0.551407	0
{AMC,FOX,TIO,STR,FIS} => {AXO}	0.0279898	1	9.825	11	0.504106	0
{AMC,AXO,FOX,STR,FIS} => {TIO}	0.0279898	1	11.5588	11	0.551407	0
{AMP,FOX,TIO,FIS,TET} => {AXO}	0.0279898	1	9.825	11	0.504106	0
{AMP,AXO,FOX,FIS,TET} => {TIO}	0.0279898	1	11.5588	11	0.551407	0
{AMP,FOX,TIO,STR,FIS} => {AXO}	0.0279898	1	9.825	11	0.504106	0
{AMP,AXO,FOX,STR,FIS} => {TIO}	0.0279898	1	11.5588	11	0.551407	0
{AMC,AMP,TIO,FIS,TET} => {AXO}	0.0279898	1	9.825	11	0.504106	0
{AMC,AMP,AXO,FIS,TET} => {TIO}	0.0279898	1	11.5588	11	0.551407	0
{AMC,AMP,TIO,STR,FIS} => {AXO}	0.0279898	1	9.825	11	0.504106	0
{AMC,AMP,AXO,STR,FIS} => {TIO}	0.0279898	1	11.5588	11	0.551407	0
{AMC,AMP,FOX,TIO,FIS,TET} => {AXO}	0.0279898	1	9.825	11	0.504106	0
{AMC,AMP,AXO,FOX,FIS,TET} => {TIO}	0.0279898	1	11.5588	11	0.551407	0
{AMC,AMP,FOX,TIO,STR,FIS} => {AXO}	0.0279898	1	9.825	11	0.504106	0
{AMC,AMP,AXO,FOX,STR,FIS} => {TIO}	0.0279898	1	11.5588	11	0.551407	0

## Sheet: Retail 2006
rules	support	confidence	lift	count	phi	ralam
{TIO} => {AXO}	0.0861244	1	11	36	0.970777	0
{AXO} => {TIO}	0.0861244	0.947368	11	36	0.970777	0.00478469
{TIO} => {FOX}	0.0861244	1	8.89362	36	0.862497	0
{FOX} => {TIO}	0.0861244	0.765957	8.89362	36	0.862497	0.0263158
{TIO} => {AMC}	0.0861244	1	8.70833	36	0.852314	0
{TIO} => {AMP}	0.0861244	1	4.97619	36	0.612143	0
{AXO} => {FOX}	0.0909091	1	8.89362	38	0.88846	0
{FOX} => {AXO}	0.0909091	0.808511	8.89362	38	0.88846	0.0215311
{AXO} => {AMC}	0.0909091	1	8.70833	38	0.877971	0
{AMC} => {AXO}	0.0909091	0.791667	8.70833	38	0.877971	0.0239234
{AXO} => {AMP}	0.0909091	1	4.97619	38	0.63057	0
{FOX} => {AMC}	0.107656	0.957447	8.33777	45	0.940688	0.00478469
{AMC} => {FOX}	0.107656	0.9375	8.33777	45	0.940688	0.00717703
{FOX} => {AMP}	0.110048	0.978723	4.87031	46	0.690835	0.00239234
{AMC} => {AMP}	0.114833	1	4.97619	48	0.718213	0
{GEN} => {FIS}	0.354067	0.948718	2.02329	148	0.741926	0.0191388
{FIS} => {GEN}	0.354067	0.755102	2.02329	148	0.741926	0.114833
{AXO,TIO} => {FOX}	0.0861244	1	8.89362	36	0.862497	0
{FOX,TIO} => {AXO}	0.0861244	1	11	36	0.970777	0
{AXO,FOX} => {TIO}	0.0861244	0.947368	11	36	0.970777	0.00478469
{AXO,TIO} => {AMC}	0.0861244	1	8.70833	36	0.852314	0
{AMC,TIO} => {AXO}	0.0861244	1	11	36	0.970777	0
{AMC,AXO} => {TIO}	0.0861244	0.947368	11	36	0.970777	0.00478469
{AXO,TIO} => {AMP}	0.0861244	1	4.97619	36	0.612143	0
{AMP,TIO} => {AXO}	0.0861244	1	11	36	0.970777	0
{AMP,AXO} => {TIO}	0.0861244	0.947368	11	36	0.970777	0.00478469
{TIO,STR} => {AXO}	0.0502392	1	11	21	0.727301	0
{AXO,STR} => {TIO}	0.0502392	0.954545	11.0833	21	0.729604	0.00239234
{TIO,FIS} => {AXO}	0.0382775	1	11	16	0.63088	0
{AXO,FIS} => {TIO}	0.0382775	0.941176	10.9281	16	0.627535	0.00239234
{TIO,TET} => {AXO}	0.0526316	1	11	22	0.745356	0
{AXO,TET} => {TIO}	0.0526316	0.956522	11.1063	22	0.748646	0.00239234
{FOX,TIO} => {AMC}	0.0861244	1	8.70833	36	0.852314	0
{AMC,TIO} => {FOX}	0.0861244	1	8.89362	36	0.862497	0
{AMC,FOX} => {TIO}	0.0861244	0.8	9.28889	36	0.883828	0.0215311
{FOX,TIO} => {AMP}	0.0861244	1	4.97619	36	0.612143	0
{AMP,TIO} => {FOX}	0.0861244	1	8.89362	36	0.862497	0
{AMP,FOX} => {TIO}	0.0861244	0.782609	9.08696	36	0.872996	0.0239234
{TIO,STR} => {FOX}	0.0502392	1	8.89362	21	0.646178	0
{FOX,STR} => {TIO}	0.0502392	0.84	9.75333	21	0.677746	0.00956938
{TIO,FIS} => {FOX}	0.0382775	1	8.89362	16	0.560512	0
{TIO,TET} => {FOX}	0.0526316	1	8.89362	22	0.662219	0
{AMC,TIO} => {AMP}	0.0861244	1	4.97619	36	0.612143	0
{AMP,TIO} => {AMC}	0.0861244	1	8.70833	36	0.852314	0
{TIO,STR} => {AMC}	0.0502392	1	8.70833	21	0.63855	0
{AMC,STR} => {TIO}	0.0502392	0.777778	9.03086	21	0.647851	0.0143541
{TIO,FIS} => {AMC}	0.0382775	1	8.70833	16	0.553895	0
{TIO,TET} => {AMC}	0.0526316	1	8.70833	22	0.654401	0
{AXO,FOX} => {AMC}	0.0909091	1	8.70833	38	0.877971	0
{AMC,AXO} => {FOX}	0.0909091	1	8.89362	38	0.88846	0
{AMC,FOX} => {AXO}	0.0909091	0.844444	9.28889	38	0.910433	0.0167464
{AXO,FOX} => {AMP}	0.0909091	1	4.97619	38	0.63057	0
{AMP,AXO} => {FOX}	0.0909091	1	8.89362	38	0.88846	0
{AMP,FOX} => {AXO}	0.0909091	0.826087	9.08696	38	0.899275	0.0191388
{AXO,STR} => {FOX}	0.0526316	1	8.89362	22	0.662219	0
{FOX,STR} => {AXO}	0.0526316	0.88	9.68	22	0.692299	0.00717703
{AXO,FIS} => {FOX}	0.0406699	1	8.89362	17	0.578483	0
{AXO,TET} => {FOX}	0.0550239	1	8.89362	23	0.677959	0
{FOX,TET} => {AXO}	0.0550239	0.766667	8.43333	23	0.653625	0.0167464
{AMC,AXO} => {AMP}	0.0909091	1	4.97619	38	0.63057	0
{AMP,AXO} => {AMC}	0.0909091	1	8.70833	38	0.877971	0
{AMC,AMP} => {AXO}	0.0909091	0.791667	8.70833	38	0.877971	0.0239234
{AXO,STR} => {AMC}	0.0526316	1	8.70833	22	0.654401	0
{AMC,STR} => {AXO}	0.0526316	0.814815	8.96296	22	0.661711	0.0119617
{AXO,FIS} => {AMC}	0.0406699	1	8.70833	17	0.571653	0
{AXO,TET} => {AMC}	0.0550239	1	8.70833	23	0.669955	0
{AMC,FOX} => {AMP}	0.107656	1	4.97619	45	0.692605	0
{AMP,FOX} => {AMC}	0.107656	0.978261	8.51902	45	0.952332	0.00239234
{AMC,AMP} => {FOX}	0.107656	0.9375	8.33777	45	0.940688	0.00717703
{FOX,GEN} => {AMC}	0.0382775	0.941176	8.19608	16	0.533664	0.00239234
{AMC,GEN} => {FOX}	0.0382775	0.842105	7.48936	16	0.504028	0.00717703
{FOX,STR} => {AMC}	0.0574163	0.96	8.36	24	0.668608	0.00239234
{AMC,STR} => {FOX}	0.0574163	0.888889	7.90544	24	0.645872	0.00717703
{FOX,FIS} => {AMC}	0.0526316	0.956522	8.32971	22	0.637048	0.00239234
{AMC,FIS} => {FOX}	0.0526316	0.88	7.82638	22	0.612811	0.00717703
{FOX,TET} => {AMC}	0.069378	0.966667	8.41806	29	0.742941	0.00239234
{AMC,TET} => {FOX}	0.069378	0.90625	8.05984	29	0.723499	0.00717703
{FOX,STR} => {AMP}	0.0598086	1	4.97619	25	0.50293	0
{FOX,TET} => {AMP}	0.069378	0.966667	4.81032	29	0.53134	0.00239234
{AMC,STR} => {AMP}	0.0645933	1	4.97619	27	0.523995	0
{AMC,FIS} => {AMP}	0.0598086	1	4.97619	25	0.50293	0
{AMC,TET} => {AMP}	0.076555	1	4.97619	32	0.574136	0
{GEN,STR} => {FIS}	0.258373	0.964286	2.05649	108	0.60057	0.00956938
{STR,FIS} => {GEN}	0.258373	0.771429	2.06703	108	0.584294	0.076555
{GEN,TET} => {FIS}	0.263158	0.956522	2.03993	110	0.601981	0.0119617
{AXO,FOX,TIO} => {AMC}	0.0861244	1	8.70833	36	0.852314	0
{AMC,AXO,TIO} => {FOX}	0.0861244	1	8.89362	36	0.862497	0
{AMC,FOX,TIO} => {AXO}	0.0861244	1	11	36	0.970777	0
{AMC,AXO,FOX} => {TIO}	0.0861244	0.947368	11	36	0.970777	0.00478469
{AXO,FOX,TIO} => {AMP}	0.0861244	1	4.97619	36	0.612143	0
{AMP,AXO,TIO} => {FOX}	0.0861244	1	8.89362	36	0.862497	0
{AMP,FOX,TIO} => {AXO}	0.0861244	1	11	36	0.970777	0
{AMP,AXO,FOX} => {TIO}	0.0861244	0.947368	11	36	0.970777	0.00478469
{AXO,TIO,STR} => {FOX}	0.0502392	1	8.89362	21	0.646178	0
{FOX,TIO,STR} => {AXO}	0.0502392	1	11	21	0.727301	0
{AXO,FOX,STR} => {TIO}	0.0502392	0.954545	11.0833	21	0.729604	0.00239234
{AXO,TIO,FIS} => {FOX}	0.0382775	1	8.89362	16	0.560512	0
{FOX,TIO,FIS} => {AXO}	0.0382775	1	11	16	0.63088	0
{AXO,FOX,FIS} => {TIO}	0.0382775	0.941176	10.9281	16	0.627535	0.00239234
{AXO,TIO,TET} => {FOX}	0.0526316	1	8.89362	22	0.662219	0
{FOX,TIO,TET} => {AXO}	0.0526316	1	11	22	0.745356	0
{AXO,FOX,TET} => {TIO}	0.0526316	0.956522	11.1063	22	0.748646	0.00239234
{AMC,AXO,TIO} => {AMP}	0.0861244	1	4.97619	36	0.612143	0
{AMP,AXO,TIO} => {AMC}	0.0861244	1	8.70833	36	0.852314	0
{AMC,AMP,TIO} => {AXO}	0.0861244	1	11	36	0.970777	0
{AMC,AMP,AXO} => {TIO}	0.0861244	0.947368	11	36	0.970777	0.00478469
{AXO,TIO,STR} => {AMC}	0.0502392	1	8.70833	21	0.63855	0
{AMC,TIO,STR} => {AXO}	0.0502392	1	11	21	0.727301	0
{AMC,AXO,STR} => {TIO}	0.0502392	0.954545	11.0833	21	0.729604	0.00239234
{AXO,TIO,FIS} => {AMC}	0.0382775	1	8.70833	16	0.553895	0
{AMC,TIO,FIS} => {AXO}	0.0382775	1	11	16	0.63088	0
{AMC,AXO,FIS} => {TIO}	0.0382775	0.941176	10.9281	16	0.627535	0.00239234
{AXO,TIO,TET} => {AMC}	0.0526316	1	8.70833	22	0.654401	0
{AMC,TIO,TET} => {AXO}	0.0526316	1	11	22	0.745356	0
{AMC,AXO,TET} => {TIO}	0.0526316	0.956522	11.1063	22	0.748646	0.00239234
{AMP,TIO,STR} => {AXO}	0.0502392	1	11	21	0.727301	0
{AMP,AXO,STR} => {TIO}	0.0502392	0.954545	11.0833	21	0.729604	0.00239234
{AMP,TIO,FIS} => {AXO}	0.0382775	1	11	16	0.63088	0
{AMP,AXO,FIS} => {TIO}	0.0382775	0.941176	10.9281	16	0.627535	0.00239234
{AMP,TIO,TET} => {AXO}	0.0526316	1	11	22	0.745356	0
{AMP,AXO,TET} => {TIO}	0.0526316	0.956522	11.1063	22	0.748646	0.00239234
{TIO,STR,FIS} => {AXO}	0.0334928	1	11	14	0.588672	0
{AXO,STR,FIS} => {TIO}	0.0334928	0.933333	10.837	14	0.582609	0.00239234
{TIO,STR,TET} => {AXO}	0.0382775	1	11	16	0.63088	0
{AXO,STR,TET} => {TIO}	0.0382775	0.941176	10.9281	16	0.627535	0.00239234
{TIO,FIS,TET} => {AXO}	0.0358852	1	11	15	0.610089	0
{AXO,FIS,TET} => {TIO}	0.0358852	0.9375	10.8854	15	0.605427	0.00239234
{AMC,FOX,TIO} => {AMP}	0.0861244	1	4.97619	36	0.612143	0
{AMP,FOX,TIO} => {AMC}	0.0861244	1	8.70833	36	0.852314	0
{AMC,AMP,TIO} => {FOX}	0.0861244	1	8.89362	36	0.862497	0
{AMC,AMP,FOX} => {TIO}	0.0861244	0.8	9.28889	36	0.883828	0.0215311
{FOX,TIO,STR} => {AMC}	0.0502392	1	8.70833	21	0.63855	0
{AMC,TIO,STR} => {FOX}	0.0502392	1	8.89362	21	0.646178	0
{AMC,FOX,STR} => {TIO}	0.0502392	0.875	10.1597	21	0.694	0.00717703
{FOX,TIO,FIS} => {AMC}	0.0382775	1	8.70833	16	0.553895	0
{AMC,TIO,FIS} => {FOX}	0.0382775	1	8.89362	16	0.560512	0
{FOX,TIO,TET} => {AMC}	0.0526316	1	8.70833	22	0.654401	0
{AMC,TIO,TET} => {FOX}	0.0526316	1	8.89362	22	0.662219	0
{AMC,FOX,TET} => {TIO}	0.0526316	0.758621	8.80843	22	0.654497	0.0167464
{AMP,TIO,STR} => {FOX}	0.0502392	1	8.89362	21	0.646178	0
{AMP,FOX,STR} => {TIO}	0.0502392	0.84	9.75333	21	0.677746	0.00956938
{AMP,TIO,FIS} => {FOX}	0.0382775	1	8.89362	16	0.560512	0
{AMP,TIO,TET} => {FOX}	0.0526316	1	8.89362	22	0.662219	0
{AMP,FOX,TET} => {TIO}	0.0526316	0.758621	8.80843	22	0.654497	0.0167464
{TIO,STR,FIS} => {FOX}	0.0334928	1	8.89362	14	0.523012	0
{FOX,STR,FIS} => {TIO}	0.0334928	0.777778	9.03086	14	0.522984	0.00956938
{TIO,STR,TET} => {FOX}	0.0382775	1	8.89362	16	0.560512	0
{FOX,STR,TET} => {TIO}	0.0382775	0.842105	9.77778	16	0.588023	0.00717703
{TIO,FIS,TET} => {FOX}	0.0358852	1	8.89362	15	0.54204	0
{AMP,TIO,STR} => {AMC}	0.0502392	1	8.70833	21	0.63855	0
{AMC,AMP,STR} => {TIO}	0.0502392	0.777778	9.03086	21	0.647851	0.0143541
{AMP,TIO,FIS} => {AMC}	0.0382775	1	8.70833	16	0.553895	0
{AMP,TIO,TET} => {AMC}	0.0526316	1	8.70833	22	0.654401	0
{TIO,STR,FIS} => {AMC}	0.0334928	1	8.70833	14	0.516837	0
{TIO,STR,TET} => {AMC}	0.0382775	1	8.70833	16	0.553895	0
{TIO,FIS,TET} => {AMC}	0.0358852	1	8.70833	15	0.53564	0
{AMC,AXO,FOX} => {AMP}	0.0909091	1	4.97619	38	0.63057	0
{AMP,AXO,FOX} => {AMC}	0.0909091	1	8.70833	38	0.877971	0
{AMC,AMP,AXO} => {FOX}	0.0909091	1	8.89362	38	0.88846	0
{AMC,AMP,FOX} => {AXO}	0.0909091	0.844444	9.28889	38	0.910433	0.0167464
{AXO,FOX,STR} => {AMC}	0.0526316	1	8.70833	22	0.654401	0
{AMC,AXO,STR} => {FOX}	0.0526316	1	8.89362	22	0.662219	0
{AMC,FOX,STR} => {AXO}	0.0526316	0.916667	10.0833	22	0.708929	0.00478469
{AXO,FOX,FIS} => {AMC}	0.0406699	1	8.70833	17	0.571653	0
{AMC,AXO,FIS} => {FOX}	0.0406699	1	8.89362	17	0.578483	0
{AMC,FOX,FIS} => {AXO}	0.0406699	0.772727	8.5	17	0.559017	0.0119617
{AXO,FOX,TET} => {AMC}	0.0550239	1	8.70833	23	0.669955	0
{AMC,AXO,TET} => {FOX}	0.0550239	1	8.89362	23	0.677959	0
{AMC,FOX,TET} => {AXO}	0.0550239	0.793103	8.72414	23	0.666921	0.0143541
{AMP,AXO,STR} => {FOX}	0.0526316	1	8.89362	22	0.662219	0
{AMP,FOX,STR} => {AXO}	0.0526316	0.88	9.68	22	0.692299	0.00717703
{AMP,AXO,FIS} => {FOX}	0.0406699	1	8.89362	17	0.578483	0
{AMP,AXO,TET} => {FOX}	0.0550239	1	8.89362	23	0.677959	0
{AMP,FOX,TET} => {AXO}	0.0550239	0.793103	8.72414	23	0.666921	0.0143541
{AXO,STR,FIS} => {FOX}	0.0358852	1	8.89362	15	0.54204	0
{FOX,STR,FIS} => {AXO}	0.0358852	0.833333	9.16667	15	0.547837	0.00717703
{AXO,STR,TET} => {FOX}	0.0406699	1	8.89362	17	0.578483	0
{FOX,STR,TET} => {AXO}	0.0406699	0.894737	9.84211	17	0.610163	0.00478469
{AXO,FIS,TET} => {FOX}	0.0382775	1	8.89362	16	0.560512	0
{FOX,FIS,TET} => {AXO}	0.0382775	0.761905	8.38095	16	0.536818	0.0119617
{AMP,AXO,STR} => {AMC}	0.0526316	1	8.70833	22	0.654401	0
{AMC,AMP,STR} => {AXO}	0.0526316	0.814815	8.96296	22	0.661711	0.0119617
{AMP,AXO,FIS} => {AMC}	0.0406699	1	8.70833	17	0.571653	0
{AMP,AXO,TET} => {AMC}	0.0550239	1	8.70833	23	0.669955	0
{AXO,STR,FIS} => {AMC}	0.0358852	1	8.70833	15	0.53564	0
{AXO,STR,TET} => {AMC}	0.0406699	1	8.70833	17	0.571653	0
{AMC,STR,TET} => {AXO}	0.0406699	0.772727	8.5	17	0.559017	0.0119617
{AXO,FIS,TET} => {AMC}	0.0382775	1	8.70833	16	0.553895	0
{AMP,FOX,GEN} => {AMC}	0.0382775	0.941176	8.19608	16	0.533664	0.00239234
{AMC,AMP,GEN} => {FOX}	0.0382775	0.842105	7.48936	16	0.504028	0.00717703
{AMP,FOX,STR} => {AMC}	0.0574163	0.96	8.36	24	0.668608	0.00239234
{AMC,AMP,STR} => {FOX}	0.0574163	0.888889	7.90544	24	0.645872	0.00717703
{AMP,FOX,FIS} => {AMC}	0.0526316	0.956522	8.32971	22	0.637048	0.00239234
{AMC,AMP,FIS} => {FOX}	0.0526316	0.88	7.82638	22	0.612811	0.00717703
{AMC,FOX,TET} => {AMP}	0.069378	1	4.97619	29	0.54445	0
{AMP,FOX,TET} => {AMC}	0.069378	1	8.70833	29	0.758062	0
{AMC,AMP,TET} => {FOX}	0.069378	0.90625	8.05984	29	0.723499	0.00717703
{FOX,GEN,FIS} => {AMC}	0.0358852	0.9375	8.16406	15	0.514785	0.00239234
{FOX,GEN,TET} => {AMC}	0.0334928	1	8.70833	14	0.516837	0
{FOX,STR,FIS} => {AMC}	0.0406699	0.944444	8.22454	17	0.551996	0.00239234
{AMC,STR,FIS} => {FOX}	0.0406699	0.85	7.55957	17	0.523373	0.00717703
{FOX,STR,TET} => {AMC}	0.0454545	1	8.70833	19	0.605858	0
{AMC,STR,TET} => {FOX}	0.0454545	0.863636	7.68085	19	0.560477	0.00717703
{FOX,FIS,TET} => {AMC}	0.0502392	1	8.70833	21	0.63855	0
{AMC,FIS,TET} => {FOX}	0.0502392	0.875	7.78191	21	0.595761	0.00717703
{AMC,AXO,FOX,TIO} => {AMP}	0.0861244	1	4.97619	36	0.612143	0
{AMP,AXO,FOX,TIO} => {AMC}	0.0861244	1	8.70833	36	0.852314	0
{AMC,AMP,AXO,TIO} => {FOX}	0.0861244	1	8.89362	36	0.862497	0
{AMC,AMP,FOX,TIO} => {AXO}	0.0861244	1	11	36	0.970777	0
{AMC,AMP,AXO,FOX} => {TIO}	0.0861244	0.947368	11	36	0.970777	0.00478469
{AXO,FOX,TIO,STR} => {AMC}	0.0502392	1	8.70833	21	0.63855	0
{AMC,AXO,TIO,STR} => {FOX}	0.0502392	1	8.89362	21	0.646178	0
{AMC,FOX,TIO,STR} => {AXO}	0.0502392	1	11	21	0.727301	0
{AMC,AXO,FOX,STR} => {TIO}	0.0502392	0.954545	11.0833	21	0.729604	0.00239234
{AXO,FOX,TIO,FIS} => {AMC}	0.0382775	1	8.70833	16	0.553895	0
{AMC,AXO,TIO,FIS} => {FOX}	0.0382775	1	8.89362	16	0.560512	0
{AMC,FOX,TIO,FIS} => {AXO}	0.0382775	1	11	16	0.63088	0
{AMC,AXO,FOX,FIS} => {TIO}	0.0382775	0.941176	10.9281	16	0.627535	0.00239234
{AXO,FOX,TIO,TET} => {AMC}	0.0526316	1	8.70833	22	0.654401	0
{AMC,AXO,TIO,TET} => {FOX}	0.0526316	1	8.89362	22	0.662219	0
{AMC,FOX,TIO,TET} => {AXO}	0.0526316	1	11	22	0.745356	0
{AMC,AXO,FOX,TET} => {TIO}	0.0526316	0.956522	11.1063	22	0.748646	0.00239234
{AMP,AXO,TIO,STR} => {FOX}	0.0502392	1	8.89362	21	0.646178	0
{AMP,FOX,TIO,STR} => {AXO}	0.0502392	1	11	21	0.727301	0
{AMP,AXO,FOX,STR} => {TIO}	0.0502392	0.954545	11.0833	21	0.729604	0.00239234
{AMP,AXO,TIO,FIS} => {FOX}	0.0382775	1	8.89362	16	0.560512	0
{AMP,FOX,TIO,FIS} => {AXO}	0.0382775	1	11	16	0.63088	0
{AMP,AXO,FOX,FIS} => {TIO}	0.0382775	0.941176	10.9281	16	0.627535	0.00239234
{AMP,AXO,TIO,TET} => {FOX}	0.0526316	1	8.89362	22	0.662219	0
{AMP,FOX,TIO,TET} => {AXO}	0.0526316	1	11	22	0.745356	0
{AMP,AXO,FOX,TET} => {TIO}	0.0526316	0.956522	11.1063	22	0.748646	0.00239234
{AXO,TIO,STR,FIS} => {FOX}	0.0334928	1	8.89362	14	0.523012	0
{FOX,TIO,STR,FIS} => {AXO}	0.0334928	1	11	14	0.588672	0
{AXO,FOX,STR,FIS} => {TIO}	0.0334928	0.933333	10.837	14	0.582609	0.00239234
{AXO,TIO,STR,TET} => {FOX}	0.0382775	1	8.89362	16	0.560512	0
{FOX,TIO,STR,TET} => {AXO}	0.0382775	1	11	16	0.63088	0
{AXO,FOX,STR,TET} => {TIO}	0.0382775	0.941176	10.9281	16	0.627535	0.00239234
{AXO,TIO,FIS,TET} => {FOX}	0.0358852	1	8.89362	15	0.54204	0
{FOX,TIO,FIS,TET} => {AXO}	0.0358852	1	11	15	0.610089	0
{AXO,FOX,FIS,TET} => {TIO}	0.0358852	0.9375	10.8854	15	0.605427	0.00239234
{AMP,AXO,TIO,STR} => {AMC}	0.0502392	1	8.70833	21	0.63855	0
{AMC,AMP,TIO,STR} => {AXO}	0.0502392	1	11	21	0.727301	0
{AMC,AMP,AXO,STR} => {TIO}	0.0502392	0.954545	11.0833	21	0.729604	0.00239234
{AMP,AXO,TIO,FIS} => {AMC}	0.0382775	1	8.70833	16	0.553895	0
{AMC,AMP,TIO,FIS} => {AXO}	0.0382775	1	11	16	0.63088	0
{AMC,AMP,AXO,FIS} => {TIO}	0.0382775	0.941176	10.9281	16	0.627535	0.00239234
{AMP,AXO,TIO,TET} => {AMC}	0.0526316	1	8.70833	22	0.654401	0
{AMC,AMP,TIO,TET} => {AXO}	0.0526316	1	11	22	0.745356	0
{AMC,AMP,AXO,TET} => {TIO}	0.0526316	0.956522	11.1063	22	0.748646	0.00239234
{AXO,TIO,STR,FIS} => {AMC}	0.0334928	1	8.70833	14	0.516837	0
{AMC,TIO,STR,FIS} => {AXO}	0.0334928	1	11	14	0.588672	0
{AMC,AXO,STR,FIS} => {TIO}	0.0334928	0.933333	10.837	14	0.582609	0.00239234
{AXO,TIO,STR,TET} => {AMC}	0.0382775	1	8.70833	16	0.553895	0
{AMC,TIO,STR,TET} => {AXO}	0.0382775	1	11	16	0.63088	0
{AMC,AXO,STR,TET} => {TIO}	0.0382775	0.941176	10.9281	16	0.627535	0.00239234
{AXO,TIO,FIS,TET} => {AMC}	0.0358852	1	8.70833	15	0.53564	0
{AMC,TIO,FIS,TET} => {AXO}	0.0358852	1	11	15	0.610089	0
{AMC,AXO,FIS,TET} => {TIO}	0.0358852	0.9375	10.8854	15	0.605427	0.00239234
{AMP,TIO,STR,FIS} => {AXO}	0.0334928	1	11	14	0.588672	0
{AMP,AXO,STR,FIS} => {TIO}	0.0334928	0.933333	10.837	14	0.582609	0.00239234
{AMP,TIO,STR,TET} => {AXO}	0.0382775	1	11	16	0.63088	0
{AMP,AXO,STR,TET} => {TIO}	0.0382775	0.941176	10.9281	16	0.627535	0.00239234
{AMP,TIO,FIS,TET} => {AXO}	0.0358852	1	11	15	0.610089	0
{AMP,AXO,FIS,TET} => {TIO}	0.0358852	0.9375	10.8854	15	0.605427	0.00239234
{TIO,STR,FIS,TET} => {AXO}	0.0311005	1	11	13	0.566558	0
{AXO,STR,FIS,TET} => {TIO}	0.0311005	0.928571	10.7817	13	0.558997	0.00239234
{AMP,FOX,TIO,STR} => {AMC}	0.0502392	1	8.70833	21	0.63855	0
{AMC,AMP,TIO,STR} => {FOX}	0.0502392	1	8.89362	21	0.646178	0
{AMC,AMP,FOX,STR} => {TIO}	0.0502392	0.875	10.1597	21	0.694	0.00717703
{AMP,FOX,TIO,FIS} => {AMC}	0.0382775	1	8.70833	16	0.553895	0
{AMC,AMP,TIO,FIS} => {FOX}	0.0382775	1	8.89362	16	0.560512	0
{AMP,FOX,TIO,TET} => {AMC}	0.0526316	1	8.70833	22	0.654401	0
{AMC,AMP,TIO,TET} => {FOX}	0.0526316	1	8.89362	22	0.662219	0
{AMC,AMP,FOX,TET} => {TIO}	0.0526316	0.758621	8.80843	22	0.654497	0.0167464
{FOX,TIO,STR,FIS} => {AMC}	0.0334928	1	8.70833	14	0.516837	0
{AMC,TIO,STR,FIS} => {FOX}	0.0334928	1	8.89362	14	0.523012	0
{AMC,FOX,STR,FIS} => {TIO}	0.0334928	0.823529	9.56209	14	0.541192	0.00717703
{FOX,TIO,STR,TET} => {AMC}	0.0382775	1	8.70833	16	0.553895	0
{AMC,TIO,STR,TET} => {FOX}	0.0382775	1	8.89362	16	0.560512	0
{AMC,FOX,STR,TET} => {TIO}	0.0382775	0.842105	9.77778	16	0.588023	0.00717703
{FOX,TIO,FIS,TET} => {AMC}	0.0358852	1	8.70833	15	0.53564	0
{AMC,TIO,FIS,TET} => {FOX}	0.0358852	1	8.89362	15	0.54204	0
{AMP,TIO,STR,FIS} => {FOX}	0.0334928	1	8.89362	14	0.523012	0
{AMP,FOX,STR,FIS} => {TIO}	0.0334928	0.777778	9.03086	14	0.522984	0.00956938
{AMP,TIO,STR,TET} => {FOX}	0.0382775	1	8.89362	16	0.560512	0
{AMP,FOX,STR,TET} => {TIO}	0.0382775	0.842105	9.77778	16	0.588023	0.00717703
{AMP,TIO,FIS,TET} => {FOX}	0.0358852	1	8.89362	15	0.54204	0
{TIO,STR,FIS,TET} => {FOX}	0.0311005	1	8.89362	13	0.503364	0
{FOX,STR,FIS,TET} => {TIO}	0.0311005	0.8125	9.43403	13	0.516537	0.00717703
{AMP,TIO,STR,FIS} => {AMC}	0.0334928	1	8.70833	14	0.516837	0
{AMP,TIO,STR,TET} => {AMC}	0.0382775	1	8.70833	16	0.553895	0
{AMP,TIO,FIS,TET} => {AMC}	0.0358852	1	8.70833	15	0.53564	0
{AMP,AXO,FOX,STR} => {AMC}	0.0526316	1	8.70833	22	0.654401	0
{AMC,AMP,AXO,STR} => {FOX}	0.0526316	1	8.89362	22	0.662219	0
{AMC,AMP,FOX,STR} => {AXO}	0.0526316	0.916667	10.0833	22	0.708929	0.00478469
{AMP,AXO,FOX,FIS} => {AMC}	0.0406699	1	8.70833	17	0.571653	0
{AMC,AMP,AXO,FIS} => {FOX}	0.0406699	1	8.89362	17	0.578483	0
{AMC,AMP,FOX,FIS} => {AXO}	0.0406699	0.772727	8.5	17	0.559017	0.0119617
{AMP,AXO,FOX,TET} => {AMC}	0.0550239	1	8.70833	23	0.669955	0
{AMC,AMP,AXO,TET} => {FOX}	0.0550239	1	8.89362	23	0.677959	0
{AMC,AMP,FOX,TET} => {AXO}	0.0550239	0.793103	8.72414	23	0.666921	0.0143541
{AXO,FOX,STR,FIS} => {AMC}	0.0358852	1	8.70833	15	0.53564	0
{AMC,AXO,STR,FIS} => {FOX}	0.0358852	1	8.89362	15	0.54204	0
{AMC,FOX,STR,FIS} => {AXO}	0.0358852	0.882353	9.70588	15	0.566846	0.00478469
{AXO,FOX,STR,TET} => {AMC}	0.0406699	1	8.70833	17	0.571653	0
{AMC,AXO,STR,TET} => {FOX}	0.0406699	1	8.89362	17	0.578483	0
{AMC,FOX,STR,TET} => {AXO}	0.0406699	0.894737	9.84211	17	0.610163	0.00478469
{AXO,FOX,FIS,TET} => {AMC}	0.0382775	1	8.70833	16	0.553895	0
{AMC,AXO,FIS,TET} => {FOX}	0.0382775	1	8.89362	16	0.560512	0
{AMC,FOX,FIS,TET} => {AXO}	0.0382775	0.761905	8.38095	16	0.536818	0.0119617
{AMP,AXO,STR,FIS} => {FOX}	0.0358852	1	8.89362	15	0.54204	0
{AMP,FOX,STR,FIS} => {AXO}	0.0358852	0.833333	9.16667	15	0.547837	0.00717703
{AMP,AXO,STR,TET} => {FOX}	0.0406699	1	8.89362	17	0.578483	0
{AMP,FOX,STR,TET} => {AXO}	0.0406699	0.894737	9.84211	17	0.610163	0.00478469
{AMP,AXO,FIS,TET} => {FOX}	0.0382775	1	8.89362	16	0.560512	0
{AMP,FOX,FIS,TET} => {AXO}	0.0382775	0.761905	8.38095	16	0.536818	0.0119617
{AXO,STR,FIS,TET} => {FOX}	0.0334928	1	8.89362	14	0.523012	0
{FOX,STR,FIS,TET} => {AXO}	0.0334928	0.875	9.625	14	0.544134	0.00478469
{AMP,AXO,STR,FIS} => {AMC}	0.0358852	1	8.70833	15	0.53564	0
{AMP,AXO,STR,TET} => {AMC}	0.0406699	1	8.70833	17	0.571653	0
{AMC,AMP,STR,TET} => {AXO}	0.0406699	0.772727	8.5	17	0.559017	0.0119617
{AMP,AXO,FIS,TET} => {AMC}	0.0382775	1	8.70833	16	0.553895	0
{AXO,STR,FIS,TET} => {AMC}	0.0334928	1	8.70833	14	0.516837	0
{AMP,FOX,GEN,FIS} => {AMC}	0.0358852	0.9375	8.16406	15	0.514785	0.00239234
{AMP,FOX,GEN,TET} => {AMC}	0.0334928	1	8.70833	14	0.516837	0
{AMP,FOX,STR,FIS} => {AMC}	0.0406699	0.944444	8.22454	17	0.551996	0.00239234
{AMC,AMP,STR,FIS} => {FOX}	0.0406699	0.85	7.55957	17	0.523373	0.00717703
{AMP,FOX,STR,TET} => {AMC}	0.0454545	1	8.70833	19	0.605858	0
{AMC,AMP,STR,TET} => {FOX}	0.0454545	0.863636	7.68085	19	0.560477	0.00717703
{AMP,FOX,FIS,TET} => {AMC}	0.0502392	1	8.70833	21	0.63855	0
{AMC,AMP,FIS,TET} => {FOX}	0.0502392	0.875	7.78191	21	0.595761	0.00717703
{FOX,GEN,FIS,TET} => {AMC}	0.0334928	1	8.70833	14	0.516837	0
{FOX,STR,FIS,TET} => {AMC}	0.0382775	1	8.70833	16	0.553895	0
{AMC,STR,FIS,TET} => {FOX}	0.0382775	0.842105	7.48936	16	0.504028	0.00717703
{AMP,AXO,FOX,TIO,STR} => {AMC}	0.0502392	1	8.70833	21	0.63855	0
{AMC,AMP,AXO,TIO,STR} => {FOX}	0.0502392	1	8.89362	21	0.646178	0
{AMC,AMP,FOX,TIO,STR} => {AXO}	0.0502392	1	11	21	0.727301	0
{AMC,AMP,AXO,FOX,STR} => {TIO}	0.0502392	0.954545	11.0833	21	0.729604	0.00239234
{AMP,AXO,FOX,TIO,FIS} => {AMC}	0.0382775	1	8.70833	16	0.553895	0
{AMC,AMP,AXO,TIO,FIS} => {FOX}	0.0382775	1	8.89362	16	0.560512	0
{AMC,AMP,FOX,TIO,FIS} => {AXO}	0.0382775	1	11	16	0.63088	0
{AMC,AMP,AXO,FOX,FIS} => {TIO}	0.0382775	0.941176	10.9281	16	0.627535	0.00239234
{AMP,AXO,FOX,TIO,TET} => {AMC}	0.0526316	1	8.70833	22	0.654401	0
{AMC,AMP,AXO,TIO,TET} => {FOX}	0.0526316	1	8.89362	22	0.662219	0
{AMC,AMP,FOX,TIO,TET} => {AXO}	0.0526316	1	11	22	0.745356	0
{AMC,AMP,AXO,FOX,TET} => {TIO}	0.0526316	0.956522	11.1063	22	0.748646	0.00239234
{AXO,FOX,TIO,STR,FIS} => {AMC}	0.0334928	1	8.70833	14	0.516837	0
{AMC,AXO,TIO,STR,FIS} => {FOX}	0.0334928	1	8.89362	14	0.523012	0
{AMC,FOX,TIO,STR,FIS} => {AXO}	0.0334928	1	11	14	0.588672	0
{AMC,AXO,FOX,STR,FIS} => {TIO}	0.0334928	0.933333	10.837	14	0.582609	0.00239234
{AXO,FOX,TIO,STR,TET} => {AMC}	0.0382775	1	8.70833	16	0.553895	0
{AMC,AXO,TIO,STR,TET} => {FOX}	0.0382775	1	8.89362	16	0.560512	0
{AMC,FOX,TIO,STR,TET} => {AXO}	0.0382775	1	11	16	0.63088	0
{AMC,AXO,FOX,STR,TET} => {TIO}	0.0382775	0.941176	10.9281	16	0.627535	0.00239234
{AXO,FOX,TIO,FIS,TET} => {AMC}	0.0358852	1	8.70833	15	0.53564	0
{AMC,AXO,TIO,FIS,TET} => {FOX}	0.0358852	1	8.89362	15	0.54204	0
{AMC,FOX,TIO,FIS,TET} => {AXO}	0.0358852	1	11	15	0.610089	0
{AMC,AXO,FOX,FIS,TET} => {TIO}	0.0358852	0.9375	10.8854	15	0.605427	0.00239234
{AMP,AXO,TIO,STR,FIS} => {FOX}	0.0334928	1	8.89362	14	0.523012	0
{AMP,FOX,TIO,STR,FIS} => {AXO}	0.0334928	1	11	14	0.588672	0
{AMP,AXO,FOX,STR,FIS} => {TIO}	0.0334928	0.933333	10.837	14	0.582609	0.00239234
{AMP,AXO,TIO,STR,TET} => {FOX}	0.0382775	1	8.89362	16	0.560512	0
{AMP,FOX,TIO,STR,TET} => {AXO}	0.0382775	1	11	16	0.63088	0
{AMP,AXO,FOX,STR,TET} => {TIO}	0.0382775	0.941176	10.9281	16	0.627535	0.00239234
{AMP,AXO,TIO,FIS,TET} => {FOX}	0.0358852	1	8.89362	15	0.54204	0
{AMP,FOX,TIO,FIS,TET} => {AXO}	0.0358852	1	11	15	0.610089	0
{AMP,AXO,FOX,FIS,TET} => {TIO}	0.0358852	0.9375	10.8854	15	0.605427	0.00239234
{AXO,TIO,STR,FIS,TET} => {FOX}	0.0311005	1	8.89362	13	0.503364	0
{FOX,TIO,STR,FIS,TET} => {AXO}	0.0311005	1	11	13	0.566558	0
{AXO,FOX,STR,FIS,TET} => {TIO}	0.0311005	0.928571	10.7817	13	0.558997	0.00239234
{AMP,AXO,TIO,STR,FIS} => {AMC}	0.0334928	1	8.70833	14	0.516837	0
{AMC,AMP,TIO,STR,FIS} => {AXO}	0.0334928	1	11	14	0.588672	0
{AMC,AMP,AXO,STR,FIS} => {TIO}	0.0334928	0.933333	10.837	14	0.582609	0.00239234
{AMP,AXO,TIO,STR,TET} => {AMC}	0.0382775	1	8.70833	16	0.553895	0
{AMC,AMP,TIO,STR,TET} => {AXO}	0.0382775	1	11	16	0.63088	0
{AMC,AMP,AXO,STR,TET} => {TIO}	0.0382775	0.941176	10.9281	16	0.627535	0.00239234
{AMP,AXO,TIO,FIS,TET} => {AMC}	0.0358852	1	8.70833	15	0.53564	0
{AMC,AMP,TIO,FIS,TET} => {AXO}	0.0358852	1	11	15	0.610089	0
{AMC,AMP,AXO,FIS,TET} => {TIO}	0.0358852	0.9375	10.8854	15	0.605427	0.00239234
{AMC,TIO,STR,FIS,TET} => {AXO}	0.0311005	1	11	13	0.566558	0
{AMC,AXO,STR,FIS,TET} => {TIO}	0.0311005	0.928571	10.7817	13	0.558997	0.00239234
{AMP,TIO,STR,FIS,TET} => {AXO}	0.0311005	1	11	13	0.566558	0
{AMP,AXO,STR,FIS,TET} => {TIO}	0.0311005	0.928571	10.7817	13	0.558997	0.00239234
{AMP,FOX,TIO,STR,FIS} => {AMC}	0.0334928	1	8.70833	14	0.516837	0
{AMC,AMP,TIO,STR,FIS} => {FOX}	0.0334928	1	8.89362	14	0.523012	0
{AMC,AMP,FOX,STR,FIS} => {TIO}	0.0334928	0.823529	9.56209	14	0.541192	0.00717703
{AMP,FOX,TIO,STR,TET} => {AMC}	0.0382775	1	8.70833	16	0.553895	0
{AMC,AMP,TIO,STR,TET} => {FOX}	0.0382775	1	8.89362	16	0.560512	0
{AMC,AMP,FOX,STR,TET} => {TIO}	0.0382775	0.842105	9.77778	16	0.588023	0.00717703
{AMP,FOX,TIO,FIS,TET} => {AMC}	0.0358852	1	8.70833	15	0.53564	0
{AMC,AMP,TIO,FIS,TET} => {FOX}	0.0358852	1	8.89362	15	0.54204	0
{AMC,TIO,STR,FIS,TET} => {FOX}	0.0311005	1	8.89362	13	0.503364	0
{AMC,FOX,STR,FIS,TET} => {TIO}	0.0311005	0.8125	9.43403	13	0.516537	0.00717703
{AMP,TIO,STR,FIS,TET} => {FOX}	0.0311005	1	8.89362	13	0.503364	0
{AMP,FOX,STR,FIS,TET} => {TIO}	0.0311005	0.8125	9.43403	13	0.516537	0.00717703
{AMP,AXO,FOX,STR,FIS} => {AMC}	0.0358852	1	8.70833	15	0.53564	0
{AMC,AMP,AXO,STR,FIS} => {FOX}	0.0358852	1	8.89362	15	0.54204	0
{AMC,AMP,FOX,STR,FIS} => {AXO}	0.0358852	0.882353	9.70588	15	0.566846	0.00478469
{AMP,AXO,FOX,STR,TET} => {AMC}	0.0406699	1	8.70833	17	0.571653	0
{AMC,AMP,AXO,STR,TET} => {FOX}	0.0406699	1	8.89362	17	0.578483	0
{AMC,AMP,FOX,STR,TET} => {AXO}	0.0406699	0.894737	9.84211	17	0.610163	0.00478469
{AMP,AXO,FOX,FIS,TET} => {AMC}	0.0382775	1	8.70833	16	0.553895	0
{AMC,AMP,AXO,FIS,TET} => {FOX}	0.0382775	1	8.89362	16	0.560512	0
{AMC,AMP,FOX,FIS,TET} => {AXO}	0.0382775	0.761905	8.38095	16	0.536818	0.0119617
{AXO,FOX,STR,FIS,TET} => {AMC}	0.0334928	1	8.70833	14	0.516837	0
{AMC,AXO,STR,FIS,TET} => {FOX}	0.0334928	1	8.89362	14	0.523012	0
{AMC,FOX,STR,FIS,TET} => {AXO}	0.0334928	0.875	9.625	14	0.544134	0.00478469
{AMP,AXO,STR,FIS,TET} => {FOX}	0.0334928	1	8.89362	14	0.523012	0
{AMP,FOX,STR,FIS,TET} => {AXO}	0.0334928	0.875	9.625	14	0.544134	0.00478469
{AMP,AXO,STR,FIS,TET} => {AMC}	0.0334928	1	8.70833	14	0.516837	0
{AMP,FOX,GEN,FIS,TET} => {AMC}	0.0334928	1	8.70833	14	0.516837	0
{AMP,FOX,STR,FIS,TET} => {AMC}	0.0382775	1	8.70833	16	0.553895	0
{AMC,AMP,STR,FIS,TET} => {FOX}	0.0382775	0.842105	7.48936	16	0.504028	0.00717703
{AMP,AXO,FOX,TIO,STR,FIS} => {AMC}	0.0334928	1	8.70833	14	0.516837	0
{AMC,AMP,AXO,TIO,STR,FIS} => {FOX}	0.0334928	1	8.89362	14	0.523012	0
{AMC,AMP,FOX,TIO,STR,FIS} => {AXO}	0.0334928	1	11	14	0.588672	0
{AMC,AMP,AXO,FOX,STR,FIS} => {TIO}	0.0334928	0.933333	10.837	14	0.582609	0.00239234
{AMP,AXO,FOX,TIO,STR,TET} => {AMC}	0.0382775	1	8.70833	16	0.553895	0
{AMC,AMP,AXO,TIO,STR,TET} => {FOX}	0.0382775	1	8.89362	16	0.560512	0
{AMC,AMP,FOX,TIO,STR,TET} => {AXO}	0.0382775	1	11	16	0.63088	0
{AMC,AMP,AXO,FOX,STR,TET} => {TIO}	0.0382775	0.941176	10.9281	16	0.627535	0.00239234
{AMP,AXO,FOX,TIO,FIS,TET} => {AMC}	0.0358852	1	8.70833	15	0.53564	0
{AMC,AMP,AXO,TIO,FIS,TET} => {FOX}	0.0358852	1	8.89362	15	0.54204	0
{AMC,AMP,FOX,TIO,FIS,TET} => {AXO}	0.0358852	1	11	15	0.610089	0
{AMC,AMP,AXO,FOX,FIS,TET} => {TIO}	0.0358852	0.9375	10.8854	15	0.605427	0.00239234
{AMC,AXO,TIO,STR,FIS,TET} => {FOX}	0.0311005	1	8.89362	13	0.503364	0
{AMC,FOX,TIO,STR,FIS,TET} => {AXO}	0.0311005	1	11	13	0.566558	0
{AMC,AXO,FOX,STR,FIS,TET} => {TIO}	0.0311005	0.928571	10.7817	13	0.558997	0.00239234
{AMP,AXO,TIO,STR,FIS,TET} => {FOX}	0.0311005	1	8.89362	13	0.503364	0
{AMP,FOX,TIO,STR,FIS,TET} => {AXO}	0.0311005	1	11	13	0.566558	0
{AMP,AXO,FOX,STR,FIS,TET} => {TIO}	0.0311005	0.928571	10.7817	13	0.558997	0.00239234
{AMC,AMP,TIO,STR,FIS,TET} => {AXO}	0.0311005	1	11	13	0.566558	0
{AMC,AMP,AXO,STR,FIS,TET} => {TIO}	0.0311005	0.928571	10.7817	13	0.558997	0.00239234
{AMC,AMP,TIO,STR,FIS,TET} => {FOX}	0.0311005	1	8.89362	13	0.503364	0
{AMC,AMP,FOX,STR,FIS,TET} => {TIO}	0.0311005	0.8125	9.43403	13	0.516537	0.00717703
{AMP,AXO,FOX,STR,FIS,TET} => {AMC}	0.0334928	1	8.70833	14	0.516837	0
{AMC,AMP,AXO,STR,FIS,TET} => {FOX}	0.0334928	1	8.89362	14	0.523012	0
{AMC,AMP,FOX,STR,FIS,TET} => {AXO}	0.0334928	0.875	9.625	14	0.544134	0.00478469
{AMC,AMP,AXO,TIO,STR,FIS,TET} => {FOX}	0.0311005	1	8.89362	13	0.503364	0
{AMC,AMP,FOX,TIO,STR,FIS,TET} => {AXO}	0.0311005	1	11	13	0.566558	0
{AMC,AMP,AXO,FOX,STR,FIS,TET} => {TIO}	0.0311005	0.928571	10.7817	13	0.558997	0.00239234

## Sheet: Retail_2007
rules	support	confidence	lift	count	phi	ralam
{TIO} => {AXO}	0.0602007	1	15.7368	18	0.971595	0
{AXO} => {TIO}	0.0602007	0.947368	15.7368	18	0.971595	0.00334448
{TIO} => {AMC}	0.0602007	1	13.5909	18	0.898073	0
{AMC} => {TIO}	0.0602007	0.818182	13.5909	18	0.898073	0.0133779
{TIO} => {FOX}	0.0602007	1	13.5909	18	0.898073	0
{FOX} => {TIO}	0.0602007	0.818182	13.5909	18	0.898073	0.0133779
{TIO} => {AMP}	0.0602007	1	5.53704	18	0.5391	0
{AXO} => {AMC}	0.0635452	1	13.5909	19	0.924328	0
{AMC} => {AXO}	0.0635452	0.863636	13.5909	19	0.924328	0.0100334
{AXO} => {FOX}	0.0635452	1	13.5909	19	0.924328	0
{FOX} => {AXO}	0.0635452	0.863636	13.5909	19	0.924328	0.0100334
{AXO} => {AMP}	0.0635452	1	5.53704	19	0.554861	0
{AMC} => {FOX}	0.0735786	1	13.5909	22	1	0
{FOX} => {AMC}	0.0735786	1	13.5909	22	1	0
{AMC} => {AMP}	0.0735786	1	5.53704	22	0.600285	0
{FOX} => {AMP}	0.0735786	1	5.53704	22	0.600285	0
{GEN} => {FIS}	0.327759	0.951456	2.25782	98	0.778165	0.0167224
{FIS} => {GEN}	0.327759	0.777778	2.25782	98	0.778165	0.0936455
{AXO,TIO} => {AMC}	0.0602007	1	13.5909	18	0.898073	0
{AMC,TIO} => {AXO}	0.0602007	1	15.7368	18	0.971595	0
{AMC,AXO} => {TIO}	0.0602007	0.947368	15.7368	18	0.971595	0.00334448
{AXO,TIO} => {FOX}	0.0602007	1	13.5909	18	0.898073	0
{FOX,TIO} => {AXO}	0.0602007	1	15.7368	18	0.971595	0
{AXO,FOX} => {TIO}	0.0602007	0.947368	15.7368	18	0.971595	0.00334448
{AXO,TIO} => {AMP}	0.0602007	1	5.53704	18	0.5391	0
{AMP,TIO} => {AXO}	0.0602007	1	15.7368	18	0.971595	0
{AMP,AXO} => {TIO}	0.0602007	0.947368	15.7368	18	0.971595	0.00334448
{TIO,GEN} => {AXO}	0.0167224	1	15.7368	5	0.500626	0
{TIO,TET} => {AXO}	0.0301003	1	15.7368	9	0.676277	0
{AXO,TET} => {TIO}	0.0301003	0.9	14.95	9	0.656763	0.00334448
{TIO,STR} => {AXO}	0.0267559	1	15.7368	8	0.636503	0
{AXO,STR} => {TIO}	0.0267559	0.888889	14.7654	8	0.613755	0.00334448
{TIO,FIS} => {AXO}	0.0267559	1	15.7368	8	0.636503	0
{AXO,FIS} => {TIO}	0.0267559	0.888889	14.7654	8	0.613755	0.00334448
{AMC,TIO} => {FOX}	0.0602007	1	13.5909	18	0.898073	0
{FOX,TIO} => {AMC}	0.0602007	1	13.5909	18	0.898073	0
{AMC,FOX} => {TIO}	0.0602007	0.818182	13.5909	18	0.898073	0.0133779
{AMC,TIO} => {AMP}	0.0602007	1	5.53704	18	0.5391	0
{AMP,TIO} => {AMC}	0.0602007	1	13.5909	18	0.898073	0
{AMC,AMP} => {TIO}	0.0602007	0.818182	13.5909	18	0.898073	0.0133779
{TIO,TET} => {AMC}	0.0301003	1	13.5909	9	0.625102	0
{TIO,STR} => {AMC}	0.0267559	1	13.5909	8	0.588338	0
{AMC,STR} => {TIO}	0.0267559	0.8	13.2889	8	0.578558	0.00668896
{TIO,FIS} => {AMC}	0.0267559	1	13.5909	8	0.588338	0
{FOX,TIO} => {AMP}	0.0602007	1	5.53704	18	0.5391	0
{AMP,TIO} => {FOX}	0.0602007	1	13.5909	18	0.898073	0
{AMP,FOX} => {TIO}	0.0602007	0.818182	13.5909	18	0.898073	0.0133779
{TIO,TET} => {FOX}	0.0301003	1	13.5909	9	0.625102	0
{TIO,STR} => {FOX}	0.0267559	1	13.5909	8	0.588338	0
{FOX,STR} => {TIO}	0.0267559	0.8	13.2889	8	0.578558	0.00668896
{TIO,FIS} => {FOX}	0.0267559	1	13.5909	8	0.588338	0
{AMC,AXO} => {FOX}	0.0635452	1	13.5909	19	0.924328	0
{AXO,FOX} => {AMC}	0.0635452	1	13.5909	19	0.924328	0
{AMC,FOX} => {AXO}	0.0635452	0.863636	13.5909	19	0.924328	0.0100334
{AMC,AXO} => {AMP}	0.0635452	1	5.53704	19	0.554861	0
{AMP,AXO} => {AMC}	0.0635452	1	13.5909	19	0.924328	0
{AMC,AMP} => {AXO}	0.0635452	0.863636	13.5909	19	0.924328	0.0100334
{AXO,GEN} => {AMC}	0.0200669	1	13.5909	6	0.507774	0
{AXO,TET} => {AMC}	0.0334448	1	13.5909	10	0.660054	0
{AMC,TET} => {AXO}	0.0334448	0.769231	12.1053	10	0.616759	0.0100334
{AXO,STR} => {AMC}	0.0301003	1	13.5909	9	0.625102	0
{AMC,STR} => {AXO}	0.0301003	0.9	14.1632	9	0.637836	0.00334448
{AXO,FIS} => {AMC}	0.0301003	1	13.5909	9	0.625102	0
{AXO,FOX} => {AMP}	0.0635452	1	5.53704	19	0.554861	0
{AMP,AXO} => {FOX}	0.0635452	1	13.5909	19	0.924328	0
{AMP,FOX} => {AXO}	0.0635452	0.863636	13.5909	19	0.924328	0.0100334
{AXO,GEN} => {FOX}	0.0200669	1	13.5909	6	0.507774	0
{AXO,TET} => {FOX}	0.0334448	1	13.5909	10	0.660054	0
{FOX,TET} => {AXO}	0.0334448	0.769231	12.1053	10	0.616759	0.0100334
{AXO,STR} => {FOX}	0.0301003	1	13.5909	9	0.625102	0
{FOX,STR} => {AXO}	0.0301003	0.9	14.1632	9	0.637836	0.00334448
{AXO,FIS} => {FOX}	0.0301003	1	13.5909	9	0.625102	0
{AMC,FOX} => {AMP}	0.0735786	1	5.53704	22	0.600285	0
{AMC,AMP} => {FOX}	0.0735786	1	13.5909	22	1	0
{AMP,FOX} => {AMC}	0.0735786	1	13.5909	22	1	0
{AMC,GEN} => {FOX}	0.0267559	1	13.5909	8	0.588338	0
{FOX,GEN} => {AMC}	0.0267559	1	13.5909	8	0.588338	0
{AMC,TET} => {FOX}	0.0434783	1	13.5909	13	0.756514	0
{FOX,TET} => {AMC}	0.0434783	1	13.5909	13	0.756514	0
{AMC,STR} => {FOX}	0.0334448	1	13.5909	10	0.660054	0
{FOX,STR} => {AMC}	0.0334448	1	13.5909	10	0.660054	0
{AMC,FIS} => {FOX}	0.0401338	1	13.5909	12	0.725568	0
{FOX,FIS} => {AMC}	0.0401338	1	13.5909	12	0.725568	0
{GEN,TET} => {FIS}	0.207358	0.939394	2.2292	62	0.558313	0.0133779
{FIS,TET} => {GEN}	0.207358	0.756098	2.19489	62	0.532468	0.0668896
{GEN,STR} => {FIS}	0.227425	0.931507	2.21048	68	0.58712	0.0167224
{STR,FIS} => {GEN}	0.227425	0.764045	2.21796	68	0.574788	0.0702341
{AMC,AXO,TIO} => {FOX}	0.0602007	1	13.5909	18	0.898073	0
{AXO,FOX,TIO} => {AMC}	0.0602007	1	13.5909	18	0.898073	0
{AMC,FOX,TIO} => {AXO}	0.0602007	1	15.7368	18	0.971595	0
{AMC,AXO,FOX} => {TIO}	0.0602007	0.947368	15.7368	18	0.971595	0.00334448
{AMC,AXO,TIO} => {AMP}	0.0602007	1	5.53704	18	0.5391	0
{AMP,AXO,TIO} => {AMC}	0.0602007	1	13.5909	18	0.898073	0
{AMC,AMP,TIO} => {AXO}	0.0602007	1	15.7368	18	0.971595	0
{AMC,AMP,AXO} => {TIO}	0.0602007	0.947368	15.7368	18	0.971595	0.00334448
{AMC,TIO,GEN} => {AXO}	0.0167224	1	15.7368	5	0.500626	0
{AXO,TIO,TET} => {AMC}	0.0301003	1	13.5909	9	0.625102	0
{AMC,TIO,TET} => {AXO}	0.0301003	1	15.7368	9	0.676277	0
{AMC,AXO,TET} => {TIO}	0.0301003	0.9	14.95	9	0.656763	0.00334448
{AXO,TIO,STR} => {AMC}	0.0267559	1	13.5909	8	0.588338	0
{AMC,TIO,STR} => {AXO}	0.0267559	1	15.7368	8	0.636503	0
{AMC,AXO,STR} => {TIO}	0.0267559	0.888889	14.7654	8	0.613755	0.00334448
{AXO,TIO,FIS} => {AMC}	0.0267559	1	13.5909	8	0.588338	0
{AMC,TIO,FIS} => {AXO}	0.0267559	1	15.7368	8	0.636503	0
{AMC,AXO,FIS} => {TIO}	0.0267559	0.888889	14.7654	8	0.613755	0.00334448
{AXO,FOX,TIO} => {AMP}	0.0602007	1	5.53704	18	0.5391	0
{AMP,AXO,TIO} => {FOX}	0.0602007	1	13.5909	18	0.898073	0
{AMP,FOX,TIO} => {AXO}	0.0602007	1	15.7368	18	0.971595	0
{AMP,AXO,FOX} => {TIO}	0.0602007	0.947368	15.7368	18	0.971595	0.00334448
{FOX,TIO,GEN} => {AXO}	0.0167224	1	15.7368	5	0.500626	0
{AXO,TIO,TET} => {FOX}	0.0301003	1	13.5909	9	0.625102	0
{FOX,TIO,TET} => {AXO}	0.0301003	1	15.7368	9	0.676277	0
{AXO,FOX,TET} => {TIO}	0.0301003	0.9	14.95	9	0.656763	0.00334448
{AXO,TIO,STR} => {FOX}	0.0267559	1	13.5909	8	0.588338	0
{FOX,TIO,STR} => {AXO}	0.0267559	1	15.7368	8	0.636503	0
{AXO,FOX,STR} => {TIO}	0.0267559	0.888889	14.7654	8	0.613755	0.00334448
{AXO,TIO,FIS} => {FOX}	0.0267559	1	13.5909	8	0.588338	0
{FOX,TIO,FIS} => {AXO}	0.0267559	1	15.7368	8	0.636503	0
{AXO,FOX,FIS} => {TIO}	0.0267559	0.888889	14.7654	8	0.613755	0.00334448
{AMP,TIO,GEN} => {AXO}	0.0167224	1	15.7368	5	0.500626	0
{AMP,TIO,TET} => {AXO}	0.0301003	1	15.7368	9	0.676277	0
{AMP,AXO,TET} => {TIO}	0.0301003	0.9	14.95	9	0.656763	0.00334448
{AMP,TIO,STR} => {AXO}	0.0267559	1	15.7368	8	0.636503	0
{AMP,AXO,STR} => {TIO}	0.0267559	0.888889	14.7654	8	0.613755	0.00334448
{AMP,TIO,FIS} => {AXO}	0.0267559	1	15.7368	8	0.636503	0
{AMP,AXO,FIS} => {TIO}	0.0267559	0.888889	14.7654	8	0.613755	0.00334448
{TIO,GEN,STR} => {AXO}	0.0167224	1	15.7368	5	0.500626	0
{TIO,GEN,FIS} => {AXO}	0.0167224	1	15.7368	5	0.500626	0
{TIO,STR,TET} => {AXO}	0.0234114	1	15.7368	7	0.594374	0
{AXO,STR,TET} => {TIO}	0.0234114	0.875	14.5347	7	0.567977	0.00334448
{TIO,FIS,TET} => {AXO}	0.0200669	1	15.7368	6	0.549344	0
{AXO,FIS,TET} => {TIO}	0.0200669	0.857143	14.2381	6	0.51876	0.00334448
{TIO,STR,FIS} => {AXO}	0.0200669	1	15.7368	6	0.549344	0
{AXO,STR,FIS} => {TIO}	0.0200669	0.857143	14.2381	6	0.51876	0.00334448
{AMC,FOX,TIO} => {AMP}	0.0602007	1	5.53704	18	0.5391	0
{AMC,AMP,TIO} => {FOX}	0.0602007	1	13.5909	18	0.898073	0
{AMP,FOX,TIO} => {AMC}	0.0602007	1	13.5909	18	0.898073	0
{AMC,AMP,FOX} => {TIO}	0.0602007	0.818182	13.5909	18	0.898073	0.0133779
{AMC,TIO,TET} => {FOX}	0.0301003	1	13.5909	9	0.625102	0
{FOX,TIO,TET} => {AMC}	0.0301003	1	13.5909	9	0.625102	0
{AMC,TIO,STR} => {FOX}	0.0267559	1	13.5909	8	0.588338	0
{FOX,TIO,STR} => {AMC}	0.0267559	1	13.5909	8	0.588338	0
{AMC,FOX,STR} => {TIO}	0.0267559	0.8	13.2889	8	0.578558	0.00668896
{AMC,TIO,FIS} => {FOX}	0.0267559	1	13.5909	8	0.588338	0
{FOX,TIO,FIS} => {AMC}	0.0267559	1	13.5909	8	0.588338	0
{AMP,TIO,TET} => {AMC}	0.0301003	1	13.5909	9	0.625102	0
{AMP,TIO,STR} => {AMC}	0.0267559	1	13.5909	8	0.588338	0
{AMC,AMP,STR} => {TIO}	0.0267559	0.8	13.2889	8	0.578558	0.00668896
{AMP,TIO,FIS} => {AMC}	0.0267559	1	13.5909	8	0.588338	0
{TIO,STR,TET} => {AMC}	0.0234114	1	13.5909	7	0.549397	0
{AMC,STR,TET} => {TIO}	0.0234114	0.777778	12.9198	7	0.531462	0.00668896
{TIO,FIS,TET} => {AMC}	0.0200669	1	13.5909	6	0.507774	0
{TIO,STR,FIS} => {AMC}	0.0200669	1	13.5909	6	0.507774	0
{AMP,TIO,TET} => {FOX}	0.0301003	1	13.5909	9	0.625102	0
{AMP,TIO,STR} => {FOX}	0.0267559	1	13.5909	8	0.588338	0
{AMP,FOX,STR} => {TIO}	0.0267559	0.8	13.2889	8	0.578558	0.00668896
{AMP,TIO,FIS} => {FOX}	0.0267559	1	13.5909	8	0.588338	0
{TIO,STR,TET} => {FOX}	0.0234114	1	13.5909	7	0.549397	0
{FOX,STR,TET} => {TIO}	0.0234114	0.777778	12.9198	7	0.531462	0.00668896
{TIO,FIS,TET} => {FOX}	0.0200669	1	13.5909	6	0.507774	0
{TIO,STR,FIS} => {FOX}	0.0200669	1	13.5909	6	0.507774	0
{AMC,AXO,FOX} => {AMP}	0.0635452	1	5.53704	19	0.554861	0
{AMC,AMP,AXO} => {FOX}	0.0635452	1	13.5909	19	0.924328	0
{AMP,AXO,FOX} => {AMC}	0.0635452	1	13.5909	19	0.924328	0
{AMC,AMP,FOX} => {AXO}	0.0635452	0.863636	13.5909	19	0.924328	0.0100334
{AMC,AXO,GEN} => {FOX}	0.0200669	1	13.5909	6	0.507774	0
{AXO,FOX,GEN} => {AMC}	0.0200669	1	13.5909	6	0.507774	0
{AMC,AXO,TET} => {FOX}	0.0334448	1	13.5909	10	0.660054	0
{AXO,FOX,TET} => {AMC}	0.0334448	1	13.5909	10	0.660054	0
{AMC,FOX,TET} => {AXO}	0.0334448	0.769231	12.1053	10	0.616759	0.0100334
{AMC,AXO,STR} => {FOX}	0.0301003	1	13.5909	9	0.625102	0
{AXO,FOX,STR} => {AMC}	0.0301003	1	13.5909	9	0.625102	0
{AMC,FOX,STR} => {AXO}	0.0301003	0.9	14.1632	9	0.637836	0.00334448
{AMC,AXO,FIS} => {FOX}	0.0301003	1	13.5909	9	0.625102	0
{AXO,FOX,FIS} => {AMC}	0.0301003	1	13.5909	9	0.625102	0
{AMP,AXO,GEN} => {AMC}	0.0200669	1	13.5909	6	0.507774	0
{AMP,AXO,TET} => {AMC}	0.0334448	1	13.5909	10	0.660054	0
{AMC,AMP,TET} => {AXO}	0.0334448	0.769231	12.1053	10	0.616759	0.0100334
{AMP,AXO,STR} => {AMC}	0.0301003	1	13.5909	9	0.625102	0
{AMC,AMP,STR} => {AXO}	0.0301003	0.9	14.1632	9	0.637836	0.00334448
{AMP,AXO,FIS} => {AMC}	0.0301003	1	13.5909	9	0.625102	0
{AXO,GEN,STR} => {AMC}	0.0200669	1	13.5909	6	0.507774	0
{AMC,GEN,STR} => {AXO}	0.0200669	1	15.7368	6	0.549344	0
{AXO,GEN,FIS} => {AMC}	0.0200669	1	13.5909	6	0.507774	0
{AXO,STR,TET} => {AMC}	0.0267559	1	13.5909	8	0.588338	0
{AMC,STR,TET} => {AXO}	0.0267559	0.888889	13.9883	8	0.596036	0.00334448
{AXO,FIS,TET} => {AMC}	0.0234114	1	13.5909	7	0.549397	0
{AXO,STR,FIS} => {AMC}	0.0234114	1	13.5909	7	0.549397	0
{AMC,STR,FIS} => {AXO}	0.0234114	0.875	13.7697	7	0.551542	0.00334448
{AMP,AXO,GEN} => {FOX}	0.0200669	1	13.5909	6	0.507774	0
{AMP,AXO,TET} => {FOX}	0.0334448	1	13.5909	10	0.660054	0
{AMP,FOX,TET} => {AXO}	0.0334448	0.769231	12.1053	10	0.616759	0.0100334
{AMP,AXO,STR} => {FOX}	0.0301003	1	13.5909	9	0.625102	0
{AMP,FOX,STR} => {AXO}	0.0301003	0.9	14.1632	9	0.637836	0.00334448
{AMP,AXO,FIS} => {FOX}	0.0301003	1	13.5909	9	0.625102	0
{AXO,GEN,STR} => {FOX}	0.0200669	1	13.5909	6	0.507774	0
{FOX,GEN,STR} => {AXO}	0.0200669	1	15.7368	6	0.549344	0
{AXO,GEN,FIS} => {FOX}	0.0200669	1	13.5909	6	0.507774	0
{AXO,STR,TET} => {FOX}	0.0267559	1	13.5909	8	0.588338	0
{FOX,STR,TET} => {AXO}	0.0267559	0.888889	13.9883	8	0.596036	0.00334448
{AXO,FIS,TET} => {FOX}	0.0234114	1	13.5909	7	0.549397	0
{AXO,STR,FIS} => {FOX}	0.0234114	1	13.5909	7	0.549397	0
{FOX,STR,FIS} => {AXO}	0.0234114	0.875	13.7697	7	0.551542	0.00334448
{AMC,AMP,GEN} => {FOX}	0.0267559	1	13.5909	8	0.588338	0
{AMP,FOX,GEN} => {AMC}	0.0267559	1	13.5909	8	0.588338	0
{AMC,AMP,TET} => {FOX}	0.0434783	1	13.5909	13	0.756514	0
{AMP,FOX,TET} => {AMC}	0.0434783	1	13.5909	13	0.756514	0
{AMC,AMP,STR} => {FOX}	0.0334448	1	13.5909	10	0.660054	0
{AMP,FOX,STR} => {AMC}	0.0334448	1	13.5909	10	0.660054	0
{AMC,AMP,FIS} => {FOX}	0.0401338	1	13.5909	12	0.725568	0
{AMP,FOX,FIS} => {AMC}	0.0401338	1	13.5909	12	0.725568	0
{AMC,GEN,TET} => {FOX}	0.0234114	1	13.5909	7	0.549397	0
{FOX,GEN,TET} => {AMC}	0.0234114	1	13.5909	7	0.549397	0
{AMC,GEN,STR} => {FOX}	0.0200669	1	13.5909	6	0.507774	0
{FOX,GEN,STR} => {AMC}	0.0200669	1	13.5909	6	0.507774	0
{AMC,GEN,FIS} => {FOX}	0.0267559	1	13.5909	8	0.588338	0
{FOX,GEN,FIS} => {AMC}	0.0267559	1	13.5909	8	0.588338	0
{AMC,STR,TET} => {FOX}	0.0301003	1	13.5909	9	0.625102	0
{FOX,STR,TET} => {AMC}	0.0301003	1	13.5909	9	0.625102	0
{AMC,FIS,TET} => {FOX}	0.0334448	1	13.5909	10	0.660054	0
{FOX,FIS,TET} => {AMC}	0.0334448	1	13.5909	10	0.660054	0
{AMC,STR,FIS} => {FOX}	0.0267559	1	13.5909	8	0.588338	0
{FOX,STR,FIS} => {AMC}	0.0267559	1	13.5909	8	0.588338	0
{AMP,GEN,KAN,FIS} => {CHL}	0.0100334	1	49.8333	3	0.703514	0
{AMC,AXO,FOX,TIO} => {AMP}	0.0602007	1	5.53704	18	0.5391	0
{AMC,AMP,AXO,TIO} => {FOX}	0.0602007	1	13.5909	18	0.898073	0
{AMP,AXO,FOX,TIO} => {AMC}	0.0602007	1	13.5909	18	0.898073	0
{AMC,AMP,FOX,TIO} => {AXO}	0.0602007	1	15.7368	18	0.971595	0
{AMC,AMP,AXO,FOX} => {TIO}	0.0602007	0.947368	15.7368	18	0.971595	0.00334448
{AMC,FOX,TIO,GEN} => {AXO}	0.0167224	1	15.7368	5	0.500626	0
{AMC,AXO,TIO,TET} => {FOX}	0.0301003	1	13.5909	9	0.625102	0
{AXO,FOX,TIO,TET} => {AMC}	0.0301003	1	13.5909	9	0.625102	0
{AMC,FOX,TIO,TET} => {AXO}	0.0301003	1	15.7368	9	0.676277	0
{AMC,AXO,FOX,TET} => {TIO}	0.0301003	0.9	14.95	9	0.656763	0.00334448
{AMC,AXO,TIO,STR} => {FOX}	0.0267559	1	13.5909	8	0.588338	0
{AXO,FOX,TIO,STR} => {AMC}	0.0267559	1	13.5909	8	0.588338	0
{AMC,FOX,TIO,STR} => {AXO}	0.0267559	1	15.7368	8	0.636503	0
{AMC,AXO,FOX,STR} => {TIO}	0.0267559	0.888889	14.7654	8	0.613755	0.00334448
{AMC,AXO,TIO,FIS} => {FOX}	0.0267559	1	13.5909	8	0.588338	0
{AXO,FOX,TIO,FIS} => {AMC}	0.0267559	1	13.5909	8	0.588338	0
{AMC,FOX,TIO,FIS} => {AXO}	0.0267559	1	15.7368	8	0.636503	0
{AMC,AXO,FOX,FIS} => {TIO}	0.0267559	0.888889	14.7654	8	0.613755	0.00334448
{AMC,AMP,TIO,GEN} => {AXO}	0.0167224	1	15.7368	5	0.500626	0
{AMP,AXO,TIO,TET} => {AMC}	0.0301003	1	13.5909	9	0.625102	0
{AMC,AMP,TIO,TET} => {AXO}	0.0301003	1	15.7368	9	0.676277	0
{AMC,AMP,AXO,TET} => {TIO}	0.0301003	0.9	14.95	9	0.656763	0.00334448
{AMP,AXO,TIO,STR} => {AMC}	0.0267559	1	13.5909	8	0.588338	0
{AMC,AMP,TIO,STR} => {AXO}	0.0267559	1	15.7368	8	0.636503	0
{AMC,AMP,AXO,STR} => {TIO}	0.0267559	0.888889	14.7654	8	0.613755	0.00334448
{AMP,AXO,TIO,FIS} => {AMC}	0.0267559	1	13.5909	8	0.588338	0
{AMC,AMP,TIO,FIS} => {AXO}	0.0267559	1	15.7368	8	0.636503	0
{AMC,AMP,AXO,FIS} => {TIO}	0.0267559	0.888889	14.7654	8	0.613755	0.00334448
{AMC,TIO,GEN,STR} => {AXO}	0.0167224	1	15.7368	5	0.500626	0
{AMC,TIO,GEN,FIS} => {AXO}	0.0167224	1	15.7368	5	0.500626	0
{AXO,TIO,STR,TET} => {AMC}	0.0234114	1	13.5909	7	0.549397	0
{AMC,TIO,STR,TET} => {AXO}	0.0234114	1	15.7368	7	0.594374	0
{AMC,AXO,STR,TET} => {TIO}	0.0234114	0.875	14.5347	7	0.567977	0.00334448
{AXO,TIO,FIS,TET} => {AMC}	0.0200669	1	13.5909	6	0.507774	0
{AMC,TIO,FIS,TET} => {AXO}	0.0200669	1	15.7368	6	0.549344	0
{AMC,AXO,FIS,TET} => {TIO}	0.0200669	0.857143	14.2381	6	0.51876	0.00334448
{AXO,TIO,STR,FIS} => {AMC}	0.0200669	1	13.5909	6	0.507774	0
{AMC,TIO,STR,FIS} => {AXO}	0.0200669	1	15.7368	6	0.549344	0
{AMC,AXO,STR,FIS} => {TIO}	0.0200669	0.857143	14.2381	6	0.51876	0.00334448
{AMP,FOX,TIO,GEN} => {AXO}	0.0167224	1	15.7368	5	0.500626	0
{AMP,AXO,TIO,TET} => {FOX}	0.0301003	1	13.5909	9	0.625102	0
{AMP,FOX,TIO,TET} => {AXO}	0.0301003	1	15.7368	9	0.676277	0
{AMP,AXO,FOX,TET} => {TIO}	0.0301003	0.9	14.95	9	0.656763	0.00334448
{AMP,AXO,TIO,STR} => {FOX}	0.0267559	1	13.5909	8	0.588338	0
{AMP,FOX,TIO,STR} => {AXO}	0.0267559	1	15.7368	8	0.636503	0
{AMP,AXO,FOX,STR} => {TIO}	0.0267559	0.888889	14.7654	8	0.613755	0.00334448
{AMP,AXO,TIO,FIS} => {FOX}	0.0267559	1	13.5909	8	0.588338	0
{AMP,FOX,TIO,FIS} => {AXO}	0.0267559	1	15.7368	8	0.636503	0
{AMP,AXO,FOX,FIS} => {TIO}	0.0267559	0.888889	14.7654	8	0.613755	0.00334448
{FOX,TIO,GEN,STR} => {AXO}	0.0167224	1	15.7368	5	0.500626	0
{FOX,TIO,GEN,FIS} => {AXO}	0.0167224	1	15.7368	5	0.500626	0
{AXO,TIO,STR,TET} => {FOX}	0.0234114	1	13.5909	7	0.549397	0
{FOX,TIO,STR,TET} => {AXO}	0.0234114	1	15.7368	7	0.594374	0
{AXO,FOX,STR,TET} => {TIO}	0.0234114	0.875	14.5347	7	0.567977	0.00334448
{AXO,TIO,FIS,TET} => {FOX}	0.0200669	1	13.5909	6	0.507774	0
{FOX,TIO,FIS,TET} => {AXO}	0.0200669	1	15.7368	6	0.549344	0
{AXO,FOX,FIS,TET} => {TIO}	0.0200669	0.857143	14.2381	6	0.51876	0.00334448
{AXO,TIO,STR,FIS} => {FOX}	0.0200669	1	13.5909	6	0.507774	0
{FOX,TIO,STR,FIS} => {AXO}	0.0200669	1	15.7368	6	0.549344	0
{AXO,FOX,STR,FIS} => {TIO}	0.0200669	0.857143	14.2381	6	0.51876	0.00334448
{AMP,TIO,GEN,STR} => {AXO}	0.0167224	1	15.7368	5	0.500626	0
{AMP,TIO,GEN,FIS} => {AXO}	0.0167224	1	15.7368	5	0.500626	0
{AMP,TIO,STR,TET} => {AXO}	0.0234114	1	15.7368	7	0.594374	0
{AMP,AXO,STR,TET} => {TIO}	0.0234114	0.875	14.5347	7	0.567977	0.00334448
{AMP,TIO,FIS,TET} => {AXO}	0.0200669	1	15.7368	6	0.549344	0
{AMP,AXO,FIS,TET} => {TIO}	0.0200669	0.857143	14.2381	6	0.51876	0.00334448
{AMP,TIO,STR,FIS} => {AXO}	0.0200669	1	15.7368	6	0.549344	0
{AMP,AXO,STR,FIS} => {TIO}	0.0200669	0.857143	14.2381	6	0.51876	0.00334448
{TIO,GEN,STR,FIS} => {AXO}	0.0167224	1	15.7368	5	0.500626	0
{TIO,STR,FIS,TET} => {AXO}	0.0167224	1	15.7368	5	0.500626	0
{AMC,AMP,TIO,TET} => {FOX}	0.0301003	1	13.5909	9	0.625102	0
{AMP,FOX,TIO,TET} => {AMC}	0.0301003	1	13.5909	9	0.625102	0
{AMC,AMP,TIO,STR} => {FOX}	0.0267559	1	13.5909	8	0.588338	0
{AMP,FOX,TIO,STR} => {AMC}	0.0267559	1	13.5909	8	0.588338	0
{AMC,AMP,FOX,STR} => {TIO}	0.0267559	0.8	13.2889	8	0.578558	0.00668896
{AMC,AMP,TIO,FIS} => {FOX}	0.0267559	1	13.5909	8	0.588338	0
{AMP,FOX,TIO,FIS} => {AMC}	0.0267559	1	13.5909	8	0.588338	0
{AMC,TIO,STR,TET} => {FOX}	0.0234114	1	13.5909	7	0.549397	0
{FOX,TIO,STR,TET} => {AMC}	0.0234114	1	13.5909	7	0.549397	0
{AMC,FOX,STR,TET} => {TIO}	0.0234114	0.777778	12.9198	7	0.531462	0.00668896
{AMC,TIO,FIS,TET} => {FOX}	0.0200669	1	13.5909	6	0.507774	0
{FOX,TIO,FIS,TET} => {AMC}	0.0200669	1	13.5909	6	0.507774	0
{AMC,TIO,STR,FIS} => {FOX}	0.0200669	1	13.5909	6	0.507774	0
{FOX,TIO,STR,FIS} => {AMC}	0.0200669	1	13.5909	6	0.507774	0
{AMP,TIO,STR,TET} => {AMC}	0.0234114	1	13.5909	7	0.549397	0
{AMC,AMP,STR,TET} => {TIO}	0.0234114	0.777778	12.9198	7	0.531462	0.00668896
{AMP,TIO,FIS,TET} => {AMC}	0.0200669	1	13.5909	6	0.507774	0
{AMP,TIO,STR,FIS} => {AMC}	0.0200669	1	13.5909	6	0.507774	0
{AMP,TIO,STR,TET} => {FOX}	0.0234114	1	13.5909	7	0.549397	0
{AMP,FOX,STR,TET} => {TIO}	0.0234114	0.777778	12.9198	7	0.531462	0.00668896
{AMP,TIO,FIS,TET} => {FOX}	0.0200669	1	13.5909	6	0.507774	0
{AMP,TIO,STR,FIS} => {FOX}	0.0200669	1	13.5909	6	0.507774	0
{AMC,AMP,AXO,GEN} => {FOX}	0.0200669	1	13.5909	6	0.507774	0
{AMP,AXO,FOX,GEN} => {AMC}	0.0200669	1	13.5909	6	0.507774	0
{AMC,AMP,AXO,TET} => {FOX}	0.0334448	1	13.5909	10	0.660054	0
{AMP,AXO,FOX,TET} => {AMC}	0.0334448	1	13.5909	10	0.660054	0
{AMC,AMP,FOX,TET} => {AXO}	0.0334448	0.769231	12.1053	10	0.616759	0.0100334
{AMC,AMP,AXO,STR} => {FOX}	0.0301003	1	13.5909	9	0.625102	0
{AMP,AXO,FOX,STR} => {AMC}	0.0301003	1	13.5909	9	0.625102	0
{AMC,AMP,FOX,STR} => {AXO}	0.0301003	0.9	14.1632	9	0.637836	0.00334448
{AMC,AMP,AXO,FIS} => {FOX}	0.0301003	1	13.5909	9	0.625102	0
{AMP,AXO,FOX,FIS} => {AMC}	0.0301003	1	13.5909	9	0.625102	0
{AMC,AXO,GEN,STR} => {FOX}	0.0200669	1	13.5909	6	0.507774	0
{AXO,FOX,GEN,STR} => {AMC}	0.0200669	1	13.5909	6	0.507774	0
{AMC,FOX,GEN,STR} => {AXO}	0.0200669	1	15.7368	6	0.549344	0
{AMC,AXO,GEN,FIS} => {FOX}	0.0200669	1	13.5909	6	0.507774	0
{AXO,FOX,GEN,FIS} => {AMC}	0.0200669	1	13.5909	6	0.507774	0
{AMC,AXO,STR,TET} => {FOX}	0.0267559	1	13.5909	8	0.588338	0
{AXO,FOX,STR,TET} => {AMC}	0.0267559	1	13.5909	8	0.588338	0
{AMC,FOX,STR,TET} => {AXO}	0.0267559	0.888889	13.9883	8	0.596036	0.00334448
{AMC,AXO,FIS,TET} => {FOX}	0.0234114	1	13.5909	7	0.549397	0
{AXO,FOX,FIS,TET} => {AMC}	0.0234114	1	13.5909	7	0.549397	0
{AMC,AXO,STR,FIS} => {FOX}	0.0234114	1	13.5909	7	0.549397	0
{AXO,FOX,STR,FIS} => {AMC}	0.0234114	1	13.5909	7	0.549397	0
{AMC,FOX,STR,FIS} => {AXO}	0.0234114	0.875	13.7697	7	0.551542	0.00334448
{AMP,AXO,GEN,STR} => {AMC}	0.0200669	1	13.5909	6	0.507774	0
{AMC,AMP,GEN,STR} => {AXO}	0.0200669	1	15.7368	6	0.549344	0
{AMP,AXO,GEN,FIS} => {AMC}	0.0200669	1	13.5909	6	0.507774	0
{AMP,AXO,STR,TET} => {AMC}	0.0267559	1	13.5909	8	0.588338	0
{AMC,AMP,STR,TET} => {AXO}	0.0267559	0.888889	13.9883	8	0.596036	0.00334448
{AMP,AXO,FIS,TET} => {AMC}	0.0234114	1	13.5909	7	0.549397	0
{AMP,AXO,STR,FIS} => {AMC}	0.0234114	1	13.5909	7	0.549397	0
{AMC,AMP,STR,FIS} => {AXO}	0.0234114	0.875	13.7697	7	0.551542	0.00334448
{AMC,GEN,STR,TET} => {AXO}	0.0167224	1	15.7368	5	0.500626	0
{AXO,GEN,STR,FIS} => {AMC}	0.0200669	1	13.5909	6	0.507774	0
{AMC,GEN,STR,FIS} => {AXO}	0.0200669	1	15.7368	6	0.549344	0
{AXO,STR,FIS,TET} => {AMC}	0.0200669	1	13.5909	6	0.507774	0
{AMC,STR,FIS,TET} => {AXO}	0.0200669	0.857143	13.4887	6	0.503702	0.00334448
{AMP,AXO,GEN,STR} => {FOX}	0.0200669	1	13.5909	6	0.507774	0
{AMP,FOX,GEN,STR} => {AXO}	0.0200669	1	15.7368	6	0.549344	0
{AMP,AXO,GEN,FIS} => {FOX}	0.0200669	1	13.5909	6	0.507774	0
{AMP,AXO,STR,TET} => {FOX}	0.0267559	1	13.5909	8	0.588338	0
{AMP,FOX,STR,TET} => {AXO}	0.0267559	0.888889	13.9883	8	0.596036	0.00334448
{AMP,AXO,FIS,TET} => {FOX}	0.0234114	1	13.5909	7	0.549397	0
{AMP,AXO,STR,FIS} => {FOX}	0.0234114	1	13.5909	7	0.549397	0
{AMP,FOX,STR,FIS} => {AXO}	0.0234114	0.875	13.7697	7	0.551542	0.00334448
{FOX,GEN,STR,TET} => {AXO}	0.0167224	1	15.7368	5	0.500626	0
{AXO,GEN,STR,FIS} => {FOX}	0.0200669	1	13.5909	6	0.507774	0
{FOX,GEN,STR,FIS} => {AXO}	0.0200669	1	15.7368	6	0.549344	0
{AXO,STR,FIS,TET} => {FOX}	0.0200669	1	13.5909	6	0.507774	0
{FOX,STR,FIS,TET} => {AXO}	0.0200669	0.857143	13.4887	6	0.503702	0.00334448
{AMC,AMP,GEN,TET} => {FOX}	0.0234114	1	13.5909	7	0.549397	0
{AMP,FOX,GEN,TET} => {AMC}	0.0234114	1	13.5909	7	0.549397	0
{AMC,AMP,GEN,STR} => {FOX}	0.0200669	1	13.5909	6	0.507774	0
{AMP,FOX,GEN,STR} => {AMC}	0.0200669	1	13.5909	6	0.507774	0
{AMC,AMP,GEN,FIS} => {FOX}	0.0267559	1	13.5909	8	0.588338	0
{AMP,FOX,GEN,FIS} => {AMC}	0.0267559	1	13.5909	8	0.588338	0
{AMC,AMP,STR,TET} => {FOX}	0.0301003	1	13.5909	9	0.625102	0
{AMP,FOX,STR,TET} => {AMC}	0.0301003	1	13.5909	9	0.625102	0
{AMC,AMP,FIS,TET} => {FOX}	0.0334448	1	13.5909	10	0.660054	0
{AMP,FOX,FIS,TET} => {AMC}	0.0334448	1	13.5909	10	0.660054	0
{AMC,AMP,STR,FIS} => {FOX}	0.0267559	1	13.5909	8	0.588338	0
{AMP,FOX,STR,FIS} => {AMC}	0.0267559	1	13.5909	8	0.588338	0
{AMC,GEN,FIS,TET} => {FOX}	0.0234114	1	13.5909	7	0.549397	0
{FOX,GEN,FIS,TET} => {AMC}	0.0234114	1	13.5909	7	0.549397	0
{AMC,GEN,STR,FIS} => {FOX}	0.0200669	1	13.5909	6	0.507774	0
{FOX,GEN,STR,FIS} => {AMC}	0.0200669	1	13.5909	6	0.507774	0
{AMC,STR,FIS,TET} => {FOX}	0.0234114	1	13.5909	7	0.549397	0
{FOX,STR,FIS,TET} => {AMC}	0.0234114	1	13.5909	7	0.549397	0
{AMP,GEN,KAN,FIS,TET} => {CHL}	0.0100334	1	49.8333	3	0.703514	0
{AMP,GEN,KAN,STR,FIS} => {CHL}	0.0100334	1	49.8333	3	0.703514	0
{AMC,AMP,FOX,TIO,GEN} => {AXO}	0.0167224	1	15.7368	5	0.500626	0
{AMC,AMP,AXO,TIO,TET} => {FOX}	0.0301003	1	13.5909	9	0.625102	0
{AMP,AXO,FOX,TIO,TET} => {AMC}	0.0301003	1	13.5909	9	0.625102	0
{AMC,AMP,FOX,TIO,TET} => {AXO}	0.0301003	1	15.7368	9	0.676277	0
{AMC,AMP,AXO,FOX,TET} => {TIO}	0.0301003	0.9	14.95	9	0.656763	0.00334448
{AMC,AMP,AXO,TIO,STR} => {FOX}	0.0267559	1	13.5909	8	0.588338	0
{AMP,AXO,FOX,TIO,STR} => {AMC}	0.0267559	1	13.5909	8	0.588338	0
{AMC,AMP,FOX,TIO,STR} => {AXO}	0.0267559	1	15.7368	8	0.636503	0
{AMC,AMP,AXO,FOX,STR} => {TIO}	0.0267559	0.888889	14.7654	8	0.613755	0.00334448
{AMC,AMP,AXO,TIO,FIS} => {FOX}	0.0267559	1	13.5909	8	0.588338	0
{AMP,AXO,FOX,TIO,FIS} => {AMC}	0.0267559	1	13.5909	8	0.588338	0
{AMC,AMP,FOX,TIO,FIS} => {AXO}	0.0267559	1	15.7368	8	0.636503	0
{AMC,AMP,AXO,FOX,FIS} => {TIO}	0.0267559	0.888889	14.7654	8	0.613755	0.00334448
{AMC,FOX,TIO,GEN,STR} => {AXO}	0.0167224	1	15.7368	5	0.500626	0
{AMC,FOX,TIO,GEN,FIS} => {AXO}	0.0167224	1	15.7368	5	0.500626	0
{AMC,AXO,TIO,STR,TET} => {FOX}	0.0234114	1	13.5909	7	0.549397	0
{AXO,FOX,TIO,STR,TET} => {AMC}	0.0234114	1	13.5909	7	0.549397	0
{AMC,FOX,TIO,STR,TET} => {AXO}	0.0234114	1	15.7368	7	0.594374	0
{AMC,AXO,FOX,STR,TET} => {TIO}	0.0234114	0.875	14.5347	7	0.567977	0.00334448
{AMC,AXO,TIO,FIS,TET} => {FOX}	0.0200669	1	13.5909	6	0.507774	0
{AXO,FOX,TIO,FIS,TET} => {AMC}	0.0200669	1	13.5909	6	0.507774	0
{AMC,FOX,TIO,FIS,TET} => {AXO}	0.0200669	1	15.7368	6	0.549344	0
{AMC,AXO,FOX,FIS,TET} => {TIO}	0.0200669	0.857143	14.2381	6	0.51876	0.00334448
{AMC,AXO,TIO,STR,FIS} => {FOX}	0.0200669	1	13.5909	6	0.507774	0
{AXO,FOX,TIO,STR,FIS} => {AMC}	0.0200669	1	13.5909	6	0.507774	0
{AMC,FOX,TIO,STR,FIS} => {AXO}	0.0200669	1	15.7368	6	0.549344	0
{AMC,AXO,FOX,STR,FIS} => {TIO}	0.0200669	0.857143	14.2381	6	0.51876	0.00334448
{AMC,AMP,TIO,GEN,STR} => {AXO}	0.0167224	1	15.7368	5	0.500626	0
{AMC,AMP,TIO,GEN,FIS} => {AXO}	0.0167224	1	15.7368	5	0.500626	0
{AMP,AXO,TIO,STR,TET} => {AMC}	0.0234114	1	13.5909	7	0.549397	0
{AMC,AMP,TIO,STR,TET} => {AXO}	0.0234114	1	15.7368	7	0.594374	0
{AMC,AMP,AXO,STR,TET} => {TIO}	0.0234114	0.875	14.5347	7	0.567977	0.00334448
{AMP,AXO,TIO,FIS,TET} => {AMC}	0.0200669	1	13.5909	6	0.507774	0
{AMC,AMP,TIO,FIS,TET} => {AXO}	0.0200669	1	15.7368	6	0.549344	0
{AMC,AMP,AXO,FIS,TET} => {TIO}	0.0200669	0.857143	14.2381	6	0.51876	0.00334448
{AMP,AXO,TIO,STR,FIS} => {AMC}	0.0200669	1	13.5909	6	0.507774	0
{AMC,AMP,TIO,STR,FIS} => {AXO}	0.0200669	1	15.7368	6	0.549344	0
{AMC,AMP,AXO,STR,FIS} => {TIO}	0.0200669	0.857143	14.2381	6	0.51876	0.00334448
{AMC,TIO,GEN,STR,FIS} => {AXO}	0.0167224	1	15.7368	5	0.500626	0
{AMC,TIO,STR,FIS,TET} => {AXO}	0.0167224	1	15.7368	5	0.500626	0
{AMP,FOX,TIO,GEN,STR} => {AXO}	0.0167224	1	15.7368	5	0.500626	0
{AMP,FOX,TIO,GEN,FIS} => {AXO}	0.0167224	1	15.7368	5	0.500626	0
{AMP,AXO,TIO,STR,TET} => {FOX}	0.0234114	1	13.5909	7	0.549397	0
{AMP,FOX,TIO,STR,TET} => {AXO}	0.0234114	1	15.7368	7	0.594374	0
{AMP,AXO,FOX,STR,TET} => {TIO}	0.0234114	0.875	14.5347	7	0.567977	0.00334448
{AMP,AXO,TIO,FIS,TET} => {FOX}	0.0200669	1	13.5909	6	0.507774	0
{AMP,FOX,TIO,FIS,TET} => {AXO}	0.0200669	1	15.7368	6	0.549344	0
{AMP,AXO,FOX,FIS,TET} => {TIO}	0.0200669	0.857143	14.2381	6	0.51876	0.00334448
{AMP,AXO,TIO,STR,FIS} => {FOX}	0.0200669	1	13.5909	6	0.507774	0
{AMP,FOX,TIO,STR,FIS} => {AXO}	0.0200669	1	15.7368	6	0.549344	0
{AMP,AXO,FOX,STR,FIS} => {TIO}	0.0200669	0.857143	14.2381	6	0.51876	0.00334448
{FOX,TIO,GEN,STR,FIS} => {AXO}	0.0167224	1	15.7368	5	0.500626	0
{FOX,TIO,STR,FIS,TET} => {AXO}	0.0167224	1	15.7368	5	0.500626	0
{AMP,TIO,GEN,STR,FIS} => {AXO}	0.0167224	1	15.7368	5	0.500626	0
{AMP,TIO,STR,FIS,TET} => {AXO}	0.0167224	1	15.7368	5	0.500626	0
{AMC,AMP,TIO,STR,TET} => {FOX}	0.0234114	1	13.5909	7	0.549397	0
{AMP,FOX,TIO,STR,TET} => {AMC}	0.0234114	1	13.5909	7	0.549397	0
{AMC,AMP,FOX,STR,TET} => {TIO}	0.0234114	0.777778	12.9198	7	0.531462	0.00668896
{AMC,AMP,TIO,FIS,TET} => {FOX}	0.0200669	1	13.5909	6	0.507774	0
{AMP,FOX,TIO,FIS,TET} => {AMC}	0.0200669	1	13.5909	6	0.507774	0
{AMC,AMP,TIO,STR,FIS} => {FOX}	0.0200669	1	13.5909	6	0.507774	0
{AMP,FOX,TIO,STR,FIS} => {AMC}	0.0200669	1	13.5909	6	0.507774	0
{AMC,AMP,AXO,GEN,STR} => {FOX}	0.0200669	1	13.5909	6	0.507774	0
{AMP,AXO,FOX,GEN,STR} => {AMC}	0.0200669	1	13.5909	6	0.507774	0
{AMC,AMP,FOX,GEN,STR} => {AXO}	0.0200669	1	15.7368	6	0.549344	0
{AMC,AMP,AXO,GEN,FIS} => {FOX}	0.0200669	1	13.5909	6	0.507774	0
{AMP,AXO,FOX,GEN,FIS} => {AMC}	0.0200669	1	13.5909	6	0.507774	0
{AMC,AMP,AXO,STR,TET} => {FOX}	0.0267559	1	13.5909	8	0.588338	0
{AMP,AXO,FOX,STR,TET} => {AMC}	0.0267559	1	13.5909	8	0.588338	0
{AMC,AMP,FOX,STR,TET} => {AXO}	0.0267559	0.888889	13.9883	8	0.596036	0.00334448
{AMC,AMP,AXO,FIS,TET} => {FOX}	0.0234114	1	13.5909	7	0.549397	0
{AMP,AXO,FOX,FIS,TET} => {AMC}	0.0234114	1	13.5909	7	0.549397	0
{AMC,AMP,AXO,STR,FIS} => {FOX}	0.0234114	1	13.5909	7	0.549397	0
{AMP,AXO,FOX,STR,FIS} => {AMC}	0.0234114	1	13.5909	7	0.549397	0
{AMC,AMP,FOX,STR,FIS} => {AXO}	0.0234114	0.875	13.7697	7	0.551542	0.00334448
{AMC,FOX,GEN,STR,TET} => {AXO}	0.0167224	1	15.7368	5	0.500626	0
{AMC,AXO,GEN,STR,FIS} => {FOX}	0.0200669	1	13.5909	6	0.507774	0
{AXO,FOX,GEN,STR,FIS} => {AMC}	0.0200669	1	13.5909	6	0.507774	0
{AMC,FOX,GEN,STR,FIS} => {AXO}	0.0200669	1	15.7368	6	0.549344	0
{AMC,AXO,STR,FIS,TET} => {FOX}	0.0200669	1	13.5909	6	0.507774	0
{AXO,FOX,STR,FIS,TET} => {AMC}	0.0200669	1	13.5909	6	0.507774	0
{AMC,FOX,STR,FIS,TET} => {AXO}	0.0200669	0.857143	13.4887	6	0.503702	0.00334448
{AMC,AMP,GEN,STR,TET} => {AXO}	0.0167224	1	15.7368	5	0.500626	0
{AMP,AXO,GEN,STR,FIS} => {AMC}	0.0200669	1	13.5909	6	0.507774	0
{AMC,AMP,GEN,STR,FIS} => {AXO}	0.0200669	1	15.7368	6	0.549344	0
{AMP,AXO,STR,FIS,TET} => {AMC}	0.0200669	1	13.5909	6	0.507774	0
{AMC,AMP,STR,FIS,TET} => {AXO}	0.0200669	0.857143	13.4887	6	0.503702	0.00334448
{AMC,GEN,STR,FIS,TET} => {AXO}	0.0167224	1	15.7368	5	0.500626	0
{AMP,FOX,GEN,STR,TET} => {AXO}	0.0167224	1	15.7368	5	0.500626	0
{AMP,AXO,GEN,STR,FIS} => {FOX}	0.0200669	1	13.5909	6	0.507774	0
{AMP,FOX,GEN,STR,FIS} => {AXO}	0.0200669	1	15.7368	6	0.549344	0
{AMP,AXO,STR,FIS,TET} => {FOX}	0.0200669	1	13.5909	6	0.507774	0
{AMP,FOX,STR,FIS,TET} => {AXO}	0.0200669	0.857143	13.4887	6	0.503702	0.00334448
{FOX,GEN,STR,FIS,TET} => {AXO}	0.0167224	1	15.7368	5	0.500626	0
{AMC,AMP,GEN,FIS,TET} => {FOX}	0.0234114	1	13.5909	7	0.549397	0
{AMP,FOX,GEN,FIS,TET} => {AMC}	0.0234114	1	13.5909	7	0.549397	0
{AMC,AMP,GEN,STR,FIS} => {FOX}	0.0200669	1	13.5909	6	0.507774	0
{AMP,FOX,GEN,STR,FIS} => {AMC}	0.0200669	1	13.5909	6	0.507774	0
{AMC,AMP,STR,FIS,TET} => {FOX}	0.0234114	1	13.5909	7	0.549397	0
{AMP,FOX,STR,FIS,TET} => {AMC}	0.0234114	1	13.5909	7	0.549397	0
{AMP,GEN,KAN,STR,FIS,TET} => {CHL}	0.0100334	1	49.8333	3	0.703514	0
{AMC,AMP,FOX,TIO,GEN,STR} => {AXO}	0.0167224	1	15.7368	5	0.500626	0
{AMC,AMP,FOX,TIO,GEN,FIS} => {AXO}	0.0167224	1	15.7368	5	0.500626	0
{AMC,AMP,AXO,TIO,STR,TET} => {FOX}	0.0234114	1	13.5909	7	0.549397	0
{AMP,AXO,FOX,TIO,STR,TET} => {AMC}	0.0234114	1	13.5909	7	0.549397	0
{AMC,AMP,FOX,TIO,STR,TET} => {AXO}	0.0234114	1	15.7368	7	0.594374	0
{AMC,AMP,AXO,FOX,STR,TET} => {TIO}	0.0234114	0.875	14.5347	7	0.567977	0.00334448
{AMC,AMP,AXO,TIO,FIS,TET} => {FOX}	0.0200669	1	13.5909	6	0.507774	0
{AMP,AXO,FOX,TIO,FIS,TET} => {AMC}	0.0200669	1	13.5909	6	0.507774	0
{AMC,AMP,FOX,TIO,FIS,TET} => {AXO}	0.0200669	1	15.7368	6	0.549344	0
{AMC,AMP,AXO,FOX,FIS,TET} => {TIO}	0.0200669	0.857143	14.2381	6	0.51876	0.00334448
{AMC,AMP,AXO,TIO,STR,FIS} => {FOX}	0.0200669	1	13.5909	6	0.507774	0
{AMP,AXO,FOX,TIO,STR,FIS} => {AMC}	0.0200669	1	13.5909	6	0.507774	0
{AMC,AMP,FOX,TIO,STR,FIS} => {AXO}	0.0200669	1	15.7368	6	0.549344	0
{AMC,AMP,AXO,FOX,STR,FIS} => {TIO}	0.0200669	0.857143	14.2381	6	0.51876	0.00334448
{AMC,FOX,TIO,GEN,STR,FIS} => {AXO}	0.0167224	1	15.7368	5	0.500626	0
{AMC,FOX,TIO,STR,FIS,TET} => {AXO}	0.0167224	1	15.7368	5	0.500626	0
{AMC,AMP,TIO,GEN,STR,FIS} => {AXO}	0.0167224	1	15.7368	5	0.500626	0
{AMC,AMP,TIO,STR,FIS,TET} => {AXO}	0.0167224	1	15.7368	5	0.500626	0
{AMP,FOX,TIO,GEN,STR,FIS} => {AXO}	0.0167224	1	15.7368	5	0.500626	0
{AMP,FOX,TIO,STR,FIS,TET} => {AXO}	0.0167224	1	15.7368	5	0.500626	0
{AMC,AMP,FOX,GEN,STR,TET} => {AXO}	0.0167224	1	15.7368	5	0.500626	0
{AMC,AMP,AXO,GEN,STR,FIS} => {FOX}	0.0200669	1	13.5909	6	0.507774	0
{AMP,AXO,FOX,GEN,STR,FIS} => {AMC}	0.0200669	1	13.5909	6	0.507774	0
{AMC,AMP,FOX,GEN,STR,FIS} => {AXO}	0.0200669	1	15.7368	6	0.549344	0
{AMC,AMP,AXO,STR,FIS,TET} => {FOX}	0.0200669	1	13.5909	6	0.507774	0
{AMP,AXO,FOX,STR,FIS,TET} => {AMC}	0.0200669	1	13.5909	6	0.507774	0
{AMC,AMP,FOX,STR,FIS,TET} => {AXO}	0.0200669	0.857143	13.4887	6	0.503702	0.00334448
{AMC,FOX,GEN,STR,FIS,TET} => {AXO}	0.0167224	1	15.7368	5	0.500626	0
{AMC,AMP,GEN,STR,FIS,TET} => {AXO}	0.0167224	1	15.7368	5	0.500626	0
{AMP,FOX,GEN,STR,FIS,TET} => {AXO}	0.0167224	1	15.7368	5	0.500626	0
{AMC,AMP,FOX,TIO,GEN,STR,FIS} => {AXO}	0.0167224	1	15.7368	5	0.500626	0
{AMC,AMP,FOX,TIO,STR,FIS,TET} => {AXO}	0.0167224	1	15.7368	5	0.500626	0
{AMC,AMP,FOX,GEN,STR,FIS,TET} => {AXO}	0.0167224	1	15.7368	5	0.500626	0

## Sheet: Retail 2008
rules	support	confidence	lift	count	phi	ralam
{TIO} => {AXO}	0.107843	1	9	33	0.983378	0
{AXO} => {TIO}	0.107843	0.970588	9	33	0.983378	0.00326797
{TIO} => {AMC}	0.107843	1	8.5	33	0.952152	0
{AMC} => {TIO}	0.107843	0.916667	8.5	33	0.952152	0.00980392
{TIO} => {FOX}	0.107843	1	8.5	33	0.952152	0
{FOX} => {TIO}	0.107843	0.916667	8.5	33	0.952152	0.00980392
{TIO} => {AMP}	0.107843	1	4.25	33	0.626783	0
{AXO} => {AMC}	0.111111	1	8.5	34	0.968246	0
{AMC} => {AXO}	0.111111	0.944444	8.5	34	0.968246	0.00653595
{AXO} => {FOX}	0.111111	1	8.5	34	0.968246	0
{FOX} => {AXO}	0.111111	0.944444	8.5	34	0.968246	0.00653595
{AXO} => {AMP}	0.111111	1	4.25	34	0.637377	0
{AMC} => {FOX}	0.117647	1	8.5	36	1	0
{FOX} => {AMC}	0.117647	1	8.5	36	1	0
{AMC} => {AMP}	0.117647	1	4.25	36	0.658281	0
{FOX} => {AMP}	0.117647	1	4.25	36	0.658281	0
{GEN} => {FIS}	0.323529	0.951923	2.4274	99	0.822663	0.0163399
{FIS} => {GEN}	0.323529	0.825	2.4274	99	0.822663	0.0686275
{AXO,TIO} => {AMC}	0.107843	1	8.5	33	0.952152	0
{AMC,TIO} => {AXO}	0.107843	1	9	33	0.983378	0
{AMC,AXO} => {TIO}	0.107843	0.970588	9	33	0.983378	0.00326797
{AXO,TIO} => {FOX}	0.107843	1	8.5	33	0.952152	0
{FOX,TIO} => {AXO}	0.107843	1	9	33	0.983378	0
{AXO,FOX} => {TIO}	0.107843	0.970588	9	33	0.983378	0.00326797
{AXO,TIO} => {AMP}	0.107843	1	4.25	33	0.626783	0
{AMP,TIO} => {AXO}	0.107843	1	9	33	0.983378	0
{AMP,AXO} => {TIO}	0.107843	0.970588	9	33	0.983378	0.00326797
{TIO,GEN} => {AXO}	0.0392157	1	9	12	0.571429	0
{AXO,GEN} => {TIO}	0.0392157	0.923077	8.55944	12	0.553609	0.00326797
{TIO,TET} => {AXO}	0.0686275	1	9	21	0.767772	0
{AXO,TET} => {TIO}	0.0686275	1	9.27273	21	0.780749	0
{TIO,FIS} => {AXO}	0.0653595	1	9	20	0.747958	0
{AXO,FIS} => {TIO}	0.0653595	0.952381	8.83117	20	0.739077	0.00326797
{TIO,STR} => {AXO}	0.0620915	1	9	19	0.727748	0
{AXO,STR} => {TIO}	0.0620915	0.95	8.80909	19	0.717973	0.00326797
{AMC,TIO} => {FOX}	0.107843	1	8.5	33	0.952152	0
{FOX,TIO} => {AMC}	0.107843	1	8.5	33	0.952152	0
{AMC,FOX} => {TIO}	0.107843	0.916667	8.5	33	0.952152	0.00980392
{AMC,TIO} => {AMP}	0.107843	1	4.25	33	0.626783	0
{AMP,TIO} => {AMC}	0.107843	1	8.5	33	0.952152	0
{AMC,AMP} => {TIO}	0.107843	0.916667	8.5	33	0.952152	0.00980392
{TIO,GEN} => {AMC}	0.0392157	1	8.5	12	0.553283	0
{AMC,GEN} => {TIO}	0.0392157	0.857143	7.94805	12	0.528946	0.00653595
{TIO,TET} => {AMC}	0.0686275	1	8.5	21	0.743392	0
{AMC,TET} => {TIO}	0.0686275	0.954545	8.85124	21	0.759742	0.00326797
{TIO,FIS} => {AMC}	0.0653595	1	8.5	20	0.724207	0
{AMC,FIS} => {TIO}	0.0653595	0.909091	8.42975	20	0.718956	0.00653595
{TIO,STR} => {AMC}	0.0620915	1	8.5	19	0.704639	0
{AMC,STR} => {TIO}	0.0620915	0.904762	8.38961	19	0.697404	0.00653595
{FOX,TIO} => {AMP}	0.107843	1	4.25	33	0.626783	0
{AMP,TIO} => {FOX}	0.107843	1	8.5	33	0.952152	0
{AMP,FOX} => {TIO}	0.107843	0.916667	8.5	33	0.952152	0.00980392
{TIO,GEN} => {FOX}	0.0392157	1	8.5	12	0.553283	0
{FOX,GEN} => {TIO}	0.0392157	0.857143	7.94805	12	0.528946	0.00653595
{TIO,TET} => {FOX}	0.0686275	1	8.5	21	0.743392	0
{FOX,TET} => {TIO}	0.0686275	0.954545	8.85124	21	0.759742	0.00326797
{TIO,FIS} => {FOX}	0.0653595	1	8.5	20	0.724207	0
{FOX,FIS} => {TIO}	0.0653595	0.909091	8.42975	20	0.718956	0.00653595
{TIO,STR} => {FOX}	0.0620915	1	8.5	19	0.704639	0
{FOX,STR} => {TIO}	0.0620915	0.904762	8.38961	19	0.697404	0.00653595
{AMC,AXO} => {FOX}	0.111111	1	8.5	34	0.968246	0
{AXO,FOX} => {AMC}	0.111111	1	8.5	34	0.968246	0
{AMC,FOX} => {AXO}	0.111111	0.944444	8.5	34	0.968246	0.00653595
{AMC,AXO} => {AMP}	0.111111	1	4.25	34	0.637377	0
{AMP,AXO} => {AMC}	0.111111	1	8.5	34	0.968246	0
{AMC,AMP} => {AXO}	0.111111	0.944444	8.5	34	0.968246	0.00653595
{AXO,GEN} => {AMC}	0.0424837	1	8.5	13	0.576857	0
{AMC,GEN} => {AXO}	0.0424837	0.928571	8.35714	13	0.569556	0.00326797
{AXO,TET} => {AMC}	0.0686275	1	8.5	21	0.743392	0
{AMC,TET} => {AXO}	0.0686275	0.954545	8.59091	21	0.746966	0.00326797
{AXO,FIS} => {AMC}	0.0686275	1	8.5	21	0.743392	0
{AMC,FIS} => {AXO}	0.0686275	0.954545	8.59091	21	0.746966	0.00326797
{AXO,STR} => {AMC}	0.0653595	1	8.5	20	0.724207	0
{AMC,STR} => {AXO}	0.0653595	0.952381	8.57143	20	0.726641	0.00326797
{AXO,FOX} => {AMP}	0.111111	1	4.25	34	0.637377	0
{AMP,AXO} => {FOX}	0.111111	1	8.5	34	0.968246	0
{AMP,FOX} => {AXO}	0.111111	0.944444	8.5	34	0.968246	0.00653595
{AXO,GEN} => {FOX}	0.0424837	1	8.5	13	0.576857	0
{FOX,GEN} => {AXO}	0.0424837	0.928571	8.35714	13	0.569556	0.00326797
{AXO,TET} => {FOX}	0.0686275	1	8.5	21	0.743392	0
{FOX,TET} => {AXO}	0.0686275	0.954545	8.59091	21	0.746966	0.00326797
{AXO,FIS} => {FOX}	0.0686275	1	8.5	21	0.743392	0
{FOX,FIS} => {AXO}	0.0686275	0.954545	8.59091	21	0.746966	0.00326797
{AXO,STR} => {FOX}	0.0653595	1	8.5	20	0.724207	0
{FOX,STR} => {AXO}	0.0653595	0.952381	8.57143	20	0.726641	0.00326797
{AMC,FOX} => {AMP}	0.117647	1	4.25	36	0.658281	0
{AMC,AMP} => {FOX}	0.117647	1	8.5	36	1	0
{AMP,FOX} => {AMC}	0.117647	1	8.5	36	1	0
{AMC,GEN} => {FOX}	0.0457516	1	8.5	14	0.599657	0
{FOX,GEN} => {AMC}	0.0457516	1	8.5	14	0.599657	0
{AMC,TET} => {FOX}	0.0718954	1	8.5	22	0.762224	0
{FOX,TET} => {AMC}	0.0718954	1	8.5	22	0.762224	0
{AMC,FIS} => {FOX}	0.0718954	1	8.5	22	0.762224	0
{FOX,FIS} => {AMC}	0.0718954	1	8.5	22	0.762224	0
{AMC,STR} => {FOX}	0.0686275	1	8.5	21	0.743392	0
{FOX,STR} => {AMC}	0.0686275	1	8.5	21	0.743392	0
{AMC,TET} => {AMP}	0.0718954	1	4.25	22	0.501757	0
{AMC,FIS} => {AMP}	0.0718954	1	4.25	22	0.501757	0
{FOX,TET} => {AMP}	0.0718954	1	4.25	22	0.501757	0
{FOX,FIS} => {AMP}	0.0718954	1	4.25	22	0.501757	0
{GEN,TET} => {FIS}	0.238562	0.986486	2.51554	73	0.687501	0.00326797
{FIS,TET} => {GEN}	0.238562	0.829545	2.44078	73	0.656827	0.0490196
{GEN,STR} => {FIS}	0.281046	0.977273	2.49205	86	0.761429	0.00653595
{STR,FIS} => {GEN}	0.281046	0.851485	2.50533	86	0.758153	0.0490196
{STR,TET} => {FIS}	0.245098	0.842697	2.14888	75	0.59098	0.0457516
{AMC,AXO,TIO} => {FOX}	0.107843	1	8.5	33	0.952152	0
{AXO,FOX,TIO} => {AMC}	0.107843	1	8.5	33	0.952152	0
{AMC,FOX,TIO} => {AXO}	0.107843	1	9	33	0.983378	0
{AMC,AXO,FOX} => {TIO}	0.107843	0.970588	9	33	0.983378	0.00326797
{AMC,AXO,TIO} => {AMP}	0.107843	1	4.25	33	0.626783	0
{AMP,AXO,TIO} => {AMC}	0.107843	1	8.5	33	0.952152	0
{AMC,AMP,TIO} => {AXO}	0.107843	1	9	33	0.983378	0
{AMC,AMP,AXO} => {TIO}	0.107843	0.970588	9	33	0.983378	0.00326797
{AXO,TIO,GEN} => {AMC}	0.0392157	1	8.5	12	0.553283	0
{AMC,TIO,GEN} => {AXO}	0.0392157	1	9	12	0.571429	0
{AMC,AXO,GEN} => {TIO}	0.0392157	0.923077	8.55944	12	0.553609	0.00326797
{AXO,TIO,TET} => {AMC}	0.0686275	1	8.5	21	0.743392	0
{AMC,TIO,TET} => {AXO}	0.0686275	1	9	21	0.767772	0
{AMC,AXO,TET} => {TIO}	0.0686275	1	9.27273	21	0.780749	0
{AXO,TIO,FIS} => {AMC}	0.0653595	1	8.5	20	0.724207	0
{AMC,TIO,FIS} => {AXO}	0.0653595	1	9	20	0.747958	0
{AMC,AXO,FIS} => {TIO}	0.0653595	0.952381	8.83117	20	0.739077	0.00326797
{AXO,TIO,STR} => {AMC}	0.0620915	1	8.5	19	0.704639	0
{AMC,TIO,STR} => {AXO}	0.0620915	1	9	19	0.727748	0
{AMC,AXO,STR} => {TIO}	0.0620915	0.95	8.80909	19	0.717973	0.00326797
{AXO,FOX,TIO} => {AMP}	0.107843	1	4.25	33	0.626783	0
{AMP,AXO,TIO} => {FOX}	0.107843	1	8.5	33	0.952152	0
{AMP,FOX,TIO} => {AXO}	0.107843	1	9	33	0.983378	0
{AMP,AXO,FOX} => {TIO}	0.107843	0.970588	9	33	0.983378	0.00326797
{AXO,TIO,GEN} => {FOX}	0.0392157	1	8.5	12	0.553283	0
{FOX,TIO,GEN} => {AXO}	0.0392157	1	9	12	0.571429	0
{AXO,FOX,GEN} => {TIO}	0.0392157	0.923077	8.55944	12	0.553609	0.00326797
{AXO,TIO,TET} => {FOX}	0.0686275	1	8.5	21	0.743392	0
{FOX,TIO,TET} => {AXO}	0.0686275	1	9	21	0.767772	0
{AXO,FOX,TET} => {TIO}	0.0686275	1	9.27273	21	0.780749	0
{AXO,TIO,FIS} => {FOX}	0.0653595	1	8.5	20	0.724207	0
{FOX,TIO,FIS} => {AXO}	0.0653595	1	9	20	0.747958	0
{AXO,FOX,FIS} => {TIO}	0.0653595	0.952381	8.83117	20	0.739077	0.00326797
{AXO,TIO,STR} => {FOX}	0.0620915	1	8.5	19	0.704639	0
{FOX,TIO,STR} => {AXO}	0.0620915	1	9	19	0.727748	0
{AXO,FOX,STR} => {TIO}	0.0620915	0.95	8.80909	19	0.717973	0.00326797
{AMP,TIO,GEN} => {AXO}	0.0392157	1	9	12	0.571429	0
{AMP,AXO,GEN} => {TIO}	0.0392157	0.923077	8.55944	12	0.553609	0.00326797
{AMP,TIO,TET} => {AXO}	0.0686275	1	9	21	0.767772	0
{AMP,AXO,TET} => {TIO}	0.0686275	1	9.27273	21	0.780749	0
{AMP,TIO,FIS} => {AXO}	0.0653595	1	9	20	0.747958	0
{AMP,AXO,FIS} => {TIO}	0.0653595	0.952381	8.83117	20	0.739077	0.00326797
{AMP,TIO,STR} => {AXO}	0.0620915	1	9	19	0.727748	0
{AMP,AXO,STR} => {TIO}	0.0620915	0.95	8.80909	19	0.717973	0.00326797
{TIO,GEN,TET} => {AXO}	0.0359477	1	9	11	0.546173	0
{AXO,GEN,TET} => {TIO}	0.0359477	1	9.27273	11	0.555405	0
{TIO,GEN,FIS} => {AXO}	0.0392157	1	9	12	0.571429	0
{AXO,GEN,FIS} => {TIO}	0.0392157	0.923077	8.55944	12	0.553609	0.00326797
{TIO,FIS,TET} => {AXO}	0.0620915	1	9	19	0.727748	0
{AXO,FIS,TET} => {TIO}	0.0620915	1	9.27273	19	0.740049	0
{TIO,STR,TET} => {AXO}	0.0522876	1	9	16	0.664364	0
{AXO,STR,TET} => {TIO}	0.0522876	1	9.27273	16	0.675593	0
{TIO,STR,FIS} => {AXO}	0.0522876	1	9	16	0.664364	0
{AXO,STR,FIS} => {TIO}	0.0522876	0.941176	8.72727	16	0.651595	0.00326797
{AMC,FOX,TIO} => {AMP}	0.107843	1	4.25	33	0.626783	0
{AMC,AMP,TIO} => {FOX}	0.107843	1	8.5	33	0.952152	0
{AMP,FOX,TIO} => {AMC}	0.107843	1	8.5	33	0.952152	0
{AMC,AMP,FOX} => {TIO}	0.107843	0.916667	8.5	33	0.952152	0.00980392
{AMC,TIO,GEN} => {FOX}	0.0392157	1	8.5	12	0.553283	0
{FOX,TIO,GEN} => {AMC}	0.0392157	1	8.5	12	0.553283	0
{AMC,FOX,GEN} => {TIO}	0.0392157	0.857143	7.94805	12	0.528946	0.00653595
{AMC,TIO,TET} => {FOX}	0.0686275	1	8.5	21	0.743392	0
{FOX,TIO,TET} => {AMC}	0.0686275	1	8.5	21	0.743392	0
{AMC,FOX,TET} => {TIO}	0.0686275	0.954545	8.85124	21	0.759742	0.00326797
{AMC,TIO,FIS} => {FOX}	0.0653595	1	8.5	20	0.724207	0
{FOX,TIO,FIS} => {AMC}	0.0653595	1	8.5	20	0.724207	0
{AMC,FOX,FIS} => {TIO}	0.0653595	0.909091	8.42975	20	0.718956	0.00653595
{AMC,TIO,STR} => {FOX}	0.0620915	1	8.5	19	0.704639	0
{FOX,TIO,STR} => {AMC}	0.0620915	1	8.5	19	0.704639	0
{AMC,FOX,STR} => {TIO}	0.0620915	0.904762	8.38961	19	0.697404	0.00653595
{AMP,TIO,GEN} => {AMC}	0.0392157	1	8.5	12	0.553283	0
{AMC,AMP,GEN} => {TIO}	0.0392157	0.857143	7.94805	12	0.528946	0.00653595
{AMP,TIO,TET} => {AMC}	0.0686275	1	8.5	21	0.743392	0
{AMC,AMP,TET} => {TIO}	0.0686275	0.954545	8.85124	21	0.759742	0.00326797
{AMP,TIO,FIS} => {AMC}	0.0653595	1	8.5	20	0.724207	0
{AMC,AMP,FIS} => {TIO}	0.0653595	0.909091	8.42975	20	0.718956	0.00653595
{AMP,TIO,STR} => {AMC}	0.0620915	1	8.5	19	0.704639	0
{AMC,AMP,STR} => {TIO}	0.0620915	0.904762	8.38961	19	0.697404	0.00653595
{TIO,GEN,TET} => {AMC}	0.0359477	1	8.5	11	0.52883	0
{AMC,GEN,TET} => {TIO}	0.0359477	0.916667	8.5	11	0.52681	0.00326797
{TIO,GEN,FIS} => {AMC}	0.0392157	1	8.5	12	0.553283	0
{AMC,GEN,FIS} => {TIO}	0.0392157	0.857143	7.94805	12	0.528946	0.00653595
{TIO,FIS,TET} => {AMC}	0.0620915	1	8.5	19	0.704639	0
{AMC,FIS,TET} => {TIO}	0.0620915	0.95	8.80909	19	0.717973	0.00326797
{TIO,STR,TET} => {AMC}	0.0522876	1	8.5	16	0.643268	0
{AMC,STR,TET} => {TIO}	0.0522876	0.941176	8.72727	16	0.651595	0.00326797
{TIO,STR,FIS} => {AMC}	0.0522876	1	8.5	16	0.643268	0
{AMC,STR,FIS} => {TIO}	0.0522876	0.888889	8.24242	16	0.629506	0.00653595
{AMP,TIO,GEN} => {FOX}	0.0392157	1	8.5	12	0.553283	0
{AMP,FOX,GEN} => {TIO}	0.0392157	0.857143	7.94805	12	0.528946	0.00653595
{AMP,TIO,TET} => {FOX}	0.0686275	1	8.5	21	0.743392	0
{AMP,FOX,TET} => {TIO}	0.0686275	0.954545	8.85124	21	0.759742	0.00326797
{AMP,TIO,FIS} => {FOX}	0.0653595	1	8.5	20	0.724207	0
{AMP,FOX,FIS} => {TIO}	0.0653595	0.909091	8.42975	20	0.718956	0.00653595
{AMP,TIO,STR} => {FOX}	0.0620915	1	8.5	19	0.704639	0
{AMP,FOX,STR} => {TIO}	0.0620915	0.904762	8.38961	19	0.697404	0.00653595
{TIO,GEN,TET} => {FOX}	0.0359477	1	8.5	11	0.52883	0
{FOX,GEN,TET} => {TIO}	0.0359477	0.916667	8.5	11	0.52681	0.00326797
{TIO,GEN,FIS} => {FOX}	0.0392157	1	8.5	12	0.553283	0
{FOX,GEN,FIS} => {TIO}	0.0392157	0.857143	7.94805	12	0.528946	0.00653595
{TIO,FIS,TET} => {FOX}	0.0620915	1	8.5	19	0.704639	0
{FOX,FIS,TET} => {TIO}	0.0620915	0.95	8.80909	19	0.717973	0.00326797
{TIO,STR,TET} => {FOX}	0.0522876	1	8.5	16	0.643268	0
{FOX,STR,TET} => {TIO}	0.0522876	0.941176	8.72727	16	0.651595	0.00326797
{TIO,STR,FIS} => {FOX}	0.0522876	1	8.5	16	0.643268	0
{FOX,STR,FIS} => {TIO}	0.0522876	0.888889	8.24242	16	0.629506	0.00653595
{AMC,AXO,FOX} => {AMP}	0.111111	1	4.25	34	0.637377	0
{AMC,AMP,AXO} => {FOX}	0.111111	1	8.5	34	0.968246	0
{AMP,AXO,FOX} => {AMC}	0.111111	1	8.5	34	0.968246	0
{AMC,AMP,FOX} => {AXO}	0.111111	0.944444	8.5	34	0.968246	0.00653595
{AMC,AXO,GEN} => {FOX}	0.0424837	1	8.5	13	0.576857	0
{AXO,FOX,GEN} => {AMC}	0.0424837	1	8.5	13	0.576857	0
{AMC,FOX,GEN} => {AXO}	0.0424837	0.928571	8.35714	13	0.569556	0.00326797
{AMC,AXO,TET} => {FOX}	0.0686275	1	8.5	21	0.743392	0
{AXO,FOX,TET} => {AMC}	0.0686275	1	8.5	21	0.743392	0
{AMC,FOX,TET} => {AXO}	0.0686275	0.954545	8.59091	21	0.746966	0.00326797
{AMC,AXO,FIS} => {FOX}	0.0686275	1	8.5	21	0.743392	0
{AXO,FOX,FIS} => {AMC}	0.0686275	1	8.5	21	0.743392	0
{AMC,FOX,FIS} => {AXO}	0.0686275	0.954545	8.59091	21	0.746966	0.00326797
{AMC,AXO,STR} => {FOX}	0.0653595	1	8.5	20	0.724207	0
{AXO,FOX,STR} => {AMC}	0.0653595	1	8.5	20	0.724207	0
{AMC,FOX,STR} => {AXO}	0.0653595	0.952381	8.57143	20	0.726641	0.00326797
{AMP,AXO,GEN} => {AMC}	0.0424837	1	8.5	13	0.576857	0
{AMC,AMP,GEN} => {AXO}	0.0424837	0.928571	8.35714	13	0.569556	0.00326797
{AMP,AXO,TET} => {AMC}	0.0686275	1	8.5	21	0.743392	0
{AMC,AMP,TET} => {AXO}	0.0686275	0.954545	8.59091	21	0.746966	0.00326797
{AMP,AXO,FIS} => {AMC}	0.0686275	1	8.5	21	0.743392	0
{AMC,AMP,FIS} => {AXO}	0.0686275	0.954545	8.59091	21	0.746966	0.00326797
{AMP,AXO,STR} => {AMC}	0.0653595	1	8.5	20	0.724207	0
{AMC,AMP,STR} => {AXO}	0.0653595	0.952381	8.57143	20	0.726641	0.00326797
{AXO,GEN,TET} => {AMC}	0.0359477	1	8.5	11	0.52883	0
{AMC,GEN,TET} => {AXO}	0.0359477	0.916667	8.25	11	0.517857	0.00326797
{AXO,GEN,FIS} => {AMC}	0.0424837	1	8.5	13	0.576857	0
{AMC,GEN,FIS} => {AXO}	0.0424837	0.928571	8.35714	13	0.569556	0.00326797
{AXO,GEN,STR} => {AMC}	0.0326797	1	8.5	10	0.503367	0
{AXO,FIS,TET} => {AMC}	0.0620915	1	8.5	19	0.704639	0
{AMC,FIS,TET} => {AXO}	0.0620915	0.95	8.55	19	0.705885	0.00326797
{AXO,STR,TET} => {AMC}	0.0522876	1	8.5	16	0.643268	0
{AMC,STR,TET} => {AXO}	0.0522876	0.941176	8.47059	16	0.640598	0.00326797
{AXO,STR,FIS} => {AMC}	0.0555556	1	8.5	17	0.664211	0
{AMC,STR,FIS} => {AXO}	0.0555556	0.944444	8.5	17	0.662913	0.00326797
{AMP,AXO,GEN} => {FOX}	0.0424837	1	8.5	13	0.576857	0
{AMP,FOX,GEN} => {AXO}	0.0424837	0.928571	8.35714	13	0.569556	0.00326797
{AMP,AXO,TET} => {FOX}	0.0686275	1	8.5	21	0.743392	0
{AMP,FOX,TET} => {AXO}	0.0686275	0.954545	8.59091	21	0.746966	0.00326797
{AMP,AXO,FIS} => {FOX}	0.0686275	1	8.5	21	0.743392	0
{AMP,FOX,FIS} => {AXO}	0.0686275	0.954545	8.59091	21	0.746966	0.00326797
{AMP,AXO,STR} => {FOX}	0.0653595	1	8.5	20	0.724207	0
{AMP,FOX,STR} => {AXO}	0.0653595	0.952381	8.57143	20	0.726641	0.00326797
{AXO,GEN,TET} => {FOX}	0.0359477	1	8.5	11	0.52883	0
{FOX,GEN,TET} => {AXO}	0.0359477	0.916667	8.25	11	0.517857	0.00326797
{AXO,GEN,FIS} => {FOX}	0.0424837	1	8.5	13	0.576857	0
{FOX,GEN,FIS} => {AXO}	0.0424837	0.928571	8.35714	13	0.569556	0.00326797
{AXO,GEN,STR} => {FOX}	0.0326797	1	8.5	10	0.503367	0
{AXO,FIS,TET} => {FOX}	0.0620915	1	8.5	19	0.704639	0
{FOX,FIS,TET} => {AXO}	0.0620915	0.95	8.55	19	0.705885	0.00326797
{AXO,STR,TET} => {FOX}	0.0522876	1	8.5	16	0.643268	0
{FOX,STR,TET} => {AXO}	0.0522876	0.941176	8.47059	16	0.640598	0.00326797
{AXO,STR,FIS} => {FOX}	0.0555556	1	8.5	17	0.664211	0
{FOX,STR,FIS} => {AXO}	0.0555556	0.944444	8.5	17	0.662913	0.00326797
{AMC,AMP,GEN} => {FOX}	0.0457516	1	8.5	14	0.599657	0
{AMP,FOX,GEN} => {AMC}	0.0457516	1	8.5	14	0.599657	0
{AMC,FOX,TET} => {AMP}	0.0718954	1	4.25	22	0.501757	0
{AMC,AMP,TET} => {FOX}	0.0718954	1	8.5	22	0.762224	0
{AMP,FOX,TET} => {AMC}	0.0718954	1	8.5	22	0.762224	0
{AMC,FOX,FIS} => {AMP}	0.0718954	1	4.25	22	0.501757	0
{AMC,AMP,FIS} => {FOX}	0.0718954	1	8.5	22	0.762224	0
{AMP,FOX,FIS} => {AMC}	0.0718954	1	8.5	22	0.762224	0
{AMC,AMP,STR} => {FOX}	0.0686275	1	8.5	21	0.743392	0
{AMP,FOX,STR} => {AMC}	0.0686275	1	8.5	21	0.743392	0
{AMC,GEN,TET} => {FOX}	0.0392157	1	8.5	12	0.553283	0
{FOX,GEN,TET} => {AMC}	0.0392157	1	8.5	12	0.553283	0
{AMC,GEN,FIS} => {FOX}	0.0457516	1	8.5	14	0.599657	0
{FOX,GEN,FIS} => {AMC}	0.0457516	1	8.5	14	0.599657	0
{AMC,GEN,STR} => {FOX}	0.0359477	1	8.5	11	0.52883	0
{FOX,GEN,STR} => {AMC}	0.0359477	1	8.5	11	0.52883	0
{AMC,FIS,TET} => {FOX}	0.0653595	1	8.5	20	0.724207	0
{FOX,FIS,TET} => {AMC}	0.0653595	1	8.5	20	0.724207	0
{AMC,STR,TET} => {FOX}	0.0555556	1	8.5	17	0.664211	0
{FOX,STR,TET} => {AMC}	0.0555556	1	8.5	17	0.664211	0
{AMC,STR,FIS} => {FOX}	0.0588235	1	8.5	18	0.684653	0
{FOX,STR,FIS} => {AMC}	0.0588235	1	8.5	18	0.684653	0
{GEN,STR,TET} => {FIS}	0.205882	0.984375	2.51016	63	0.62379	0.00326797
{STR,FIS,TET} => {GEN}	0.205882	0.84	2.47154	63	0.601641	0.0392157
{AMC,AXO,FOX,TIO} => {AMP}	0.107843	1	4.25	33	0.626783	0
{AMC,AMP,AXO,TIO} => {FOX}	0.107843	1	8.5	33	0.952152	0
{AMP,AXO,FOX,TIO} => {AMC}	0.107843	1	8.5	33	0.952152	0
{AMC,AMP,FOX,TIO} => {AXO}	0.107843	1	9	33	0.983378	0
{AMC,AMP,AXO,FOX} => {TIO}	0.107843	0.970588	9	33	0.983378	0.00326797
{AMC,AXO,TIO,GEN} => {FOX}	0.0392157	1	8.5	12	0.553283	0
{AXO,FOX,TIO,GEN} => {AMC}	0.0392157	1	8.5	12	0.553283	0
{AMC,FOX,TIO,GEN} => {AXO}	0.0392157	1	9	12	0.571429	0
{AMC,AXO,FOX,GEN} => {TIO}	0.0392157	0.923077	8.55944	12	0.553609	0.00326797
{AMC,AXO,TIO,TET} => {FOX}	0.0686275	1	8.5	21	0.743392	0
{AXO,FOX,TIO,TET} => {AMC}	0.0686275	1	8.5	21	0.743392	0
{AMC,FOX,TIO,TET} => {AXO}	0.0686275	1	9	21	0.767772	0
{AMC,AXO,FOX,TET} => {TIO}	0.0686275	1	9.27273	21	0.780749	0
{AMC,AXO,TIO,FIS} => {FOX}	0.0653595	1	8.5	20	0.724207	0
{AXO,FOX,TIO,FIS} => {AMC}	0.0653595	1	8.5	20	0.724207	0
{AMC,FOX,TIO,FIS} => {AXO}	0.0653595	1	9	20	0.747958	0
{AMC,AXO,FOX,FIS} => {TIO}	0.0653595	0.952381	8.83117	20	0.739077	0.00326797
{AMC,AXO,TIO,STR} => {FOX}	0.0620915	1	8.5	19	0.704639	0
{AXO,FOX,TIO,STR} => {AMC}	0.0620915	1	8.5	19	0.704639	0
{AMC,FOX,TIO,STR} => {AXO}	0.0620915	1	9	19	0.727748	0
{AMC,AXO,FOX,STR} => {TIO}	0.0620915	0.95	8.80909	19	0.717973	0.00326797
{AMP,AXO,TIO,GEN} => {AMC}	0.0392157	1	8.5	12	0.553283	0
{AMC,AMP,TIO,GEN} => {AXO}	0.0392157	1	9	12	0.571429	0
{AMC,AMP,AXO,GEN} => {TIO}	0.0392157	0.923077	8.55944	12	0.553609	0.00326797
{AMP,AXO,TIO,TET} => {AMC}	0.0686275	1	8.5	21	0.743392	0
{AMC,AMP,TIO,TET} => {AXO}	0.0686275	1	9	21	0.767772	0
{AMC,AMP,AXO,TET} => {TIO}	0.0686275	1	9.27273	21	0.780749	0
{AMP,AXO,TIO,FIS} => {AMC}	0.0653595	1	8.5	20	0.724207	0
{AMC,AMP,TIO,FIS} => {AXO}	0.0653595	1	9	20	0.747958	0
{AMC,AMP,AXO,FIS} => {TIO}	0.0653595	0.952381	8.83117	20	0.739077	0.00326797
{AMP,AXO,TIO,STR} => {AMC}	0.0620915	1	8.5	19	0.704639	0
{AMC,AMP,TIO,STR} => {AXO}	0.0620915	1	9	19	0.727748	0
{AMC,AMP,AXO,STR} => {TIO}	0.0620915	0.95	8.80909	19	0.717973	0.00326797
{AXO,TIO,GEN,TET} => {AMC}	0.0359477	1	8.5	11	0.52883	0
{AMC,TIO,GEN,TET} => {AXO}	0.0359477	1	9	11	0.546173	0
{AMC,AXO,GEN,TET} => {TIO}	0.0359477	1	9.27273	11	0.555405	0
{AXO,TIO,GEN,FIS} => {AMC}	0.0392157	1	8.5	12	0.553283	0
{AMC,TIO,GEN,FIS} => {AXO}	0.0392157	1	9	12	0.571429	0
{AMC,AXO,GEN,FIS} => {TIO}	0.0392157	0.923077	8.55944	12	0.553609	0.00326797
{AXO,TIO,FIS,TET} => {AMC}	0.0620915	1	8.5	19	0.704639	0
{AMC,TIO,FIS,TET} => {AXO}	0.0620915	1	9	19	0.727748	0
{AMC,AXO,FIS,TET} => {TIO}	0.0620915	1	9.27273	19	0.740049	0
{AXO,TIO,STR,TET} => {AMC}	0.0522876	1	8.5	16	0.643268	0
{AMC,TIO,STR,TET} => {AXO}	0.0522876	1	9	16	0.664364	0
{AMC,AXO,STR,TET} => {TIO}	0.0522876	1	9.27273	16	0.675593	0
{AXO,TIO,STR,FIS} => {AMC}	0.0522876	1	8.5	16	0.643268	0
{AMC,TIO,STR,FIS} => {AXO}	0.0522876	1	9	16	0.664364	0
{AMC,AXO,STR,FIS} => {TIO}	0.0522876	0.941176	8.72727	16	0.651595	0.00326797
{AMP,AXO,TIO,GEN} => {FOX}	0.0392157	1	8.5	12	0.553283	0
{AMP,FOX,TIO,GEN} => {AXO}	0.0392157	1	9	12	0.571429	0
{AMP,AXO,FOX,GEN} => {TIO}	0.0392157	0.923077	8.55944	12	0.553609	0.00326797
{AMP,AXO,TIO,TET} => {FOX}	0.0686275	1	8.5	21	0.743392	0
{AMP,FOX,TIO,TET} => {AXO}	0.0686275	1	9	21	0.767772	0
{AMP,AXO,FOX,TET} => {TIO}	0.0686275	1	9.27273	21	0.780749	0
{AMP,AXO,TIO,FIS} => {FOX}	0.0653595	1	8.5	20	0.724207	0
{AMP,FOX,TIO,FIS} => {AXO}	0.0653595	1	9	20	0.747958	0
{AMP,AXO,FOX,FIS} => {TIO}	0.0653595	0.952381	8.83117	20	0.739077	0.00326797
{AMP,AXO,TIO,STR} => {FOX}	0.0620915	1	8.5	19	0.704639	0
{AMP,FOX,TIO,STR} => {AXO}	0.0620915	1	9	19	0.727748	0
{AMP,AXO,FOX,STR} => {TIO}	0.0620915	0.95	8.80909	19	0.717973	0.00326797
{AXO,TIO,GEN,TET} => {FOX}	0.0359477	1	8.5	11	0.52883	0
{FOX,TIO,GEN,TET} => {AXO}	0.0359477	1	9	11	0.546173	0
{AXO,FOX,GEN,TET} => {TIO}	0.0359477	1	9.27273	11	0.555405	0
{AXO,TIO,GEN,FIS} => {FOX}	0.0392157	1	8.5	12	0.553283	0
{FOX,TIO,GEN,FIS} => {AXO}	0.0392157	1	9	12	0.571429	0
{AXO,FOX,GEN,FIS} => {TIO}	0.0392157	0.923077	8.55944	12	0.553609	0.00326797
{AXO,TIO,FIS,TET} => {FOX}	0.0620915	1	8.5	19	0.704639	0
{FOX,TIO,FIS,TET} => {AXO}	0.0620915	1	9	19	0.727748	0
{AXO,FOX,FIS,TET} => {TIO}	0.0620915	1	9.27273	19	0.740049	0
{AXO,TIO,STR,TET} => {FOX}	0.0522876	1	8.5	16	0.643268	0
{FOX,TIO,STR,TET} => {AXO}	0.0522876	1	9	16	0.664364	0
{AXO,FOX,STR,TET} => {TIO}	0.0522876	1	9.27273	16	0.675593	0
{AXO,TIO,STR,FIS} => {FOX}	0.0522876	1	8.5	16	0.643268	0
{FOX,TIO,STR,FIS} => {AXO}	0.0522876	1	9	16	0.664364	0
{AXO,FOX,STR,FIS} => {TIO}	0.0522876	0.941176	8.72727	16	0.651595	0.00326797
{AMP,TIO,GEN,TET} => {AXO}	0.0359477	1	9	11	0.546173	0
{AMP,AXO,GEN,TET} => {TIO}	0.0359477	1	9.27273	11	0.555405	0
{AMP,TIO,GEN,FIS} => {AXO}	0.0392157	1	9	12	0.571429	0
{AMP,AXO,GEN,FIS} => {TIO}	0.0392157	0.923077	8.55944	12	0.553609	0.00326797
{AMP,TIO,FIS,TET} => {AXO}	0.0620915	1	9	19	0.727748	0
{AMP,AXO,FIS,TET} => {TIO}	0.0620915	1	9.27273	19	0.740049	0
{AMP,TIO,STR,TET} => {AXO}	0.0522876	1	9	16	0.664364	0
{AMP,AXO,STR,TET} => {TIO}	0.0522876	1	9.27273	16	0.675593	0
{AMP,TIO,STR,FIS} => {AXO}	0.0522876	1	9	16	0.664364	0
{AMP,AXO,STR,FIS} => {TIO}	0.0522876	0.941176	8.72727	16	0.651595	0.00326797
{TIO,GEN,FIS,TET} => {AXO}	0.0359477	1	9	11	0.546173	0
{AXO,GEN,FIS,TET} => {TIO}	0.0359477	1	9.27273	11	0.555405	0
{TIO,STR,FIS,TET} => {AXO}	0.0490196	1	9	15	0.642161	0
{AXO,STR,FIS,TET} => {TIO}	0.0490196	1	9.27273	15	0.653015	0
{AMC,AMP,TIO,GEN} => {FOX}	0.0392157	1	8.5	12	0.553283	0
{AMP,FOX,TIO,GEN} => {AMC}	0.0392157	1	8.5	12	0.553283	0
{AMC,AMP,FOX,GEN} => {TIO}	0.0392157	0.857143	7.94805	12	0.528946	0.00653595
{AMC,AMP,TIO,TET} => {FOX}	0.0686275	1	8.5	21	0.743392	0
{AMP,FOX,TIO,TET} => {AMC}	0.0686275	1	8.5	21	0.743392	0
{AMC,AMP,FOX,TET} => {TIO}	0.0686275	0.954545	8.85124	21	0.759742	0.00326797
{AMC,AMP,TIO,FIS} => {FOX}	0.0653595	1	8.5	20	0.724207	0
{AMP,FOX,TIO,FIS} => {AMC}	0.0653595	1	8.5	20	0.724207	0
{AMC,AMP,FOX,FIS} => {TIO}	0.0653595	0.909091	8.42975	20	0.718956	0.00653595
{AMC,AMP,TIO,STR} => {FOX}	0.0620915	1	8.5	19	0.704639	0
{AMP,FOX,TIO,STR} => {AMC}	0.0620915	1	8.5	19	0.704639	0
{AMC,AMP,FOX,STR} => {TIO}	0.0620915	0.904762	8.38961	19	0.697404	0.00653595
{AMC,TIO,GEN,TET} => {FOX}	0.0359477	1	8.5	11	0.52883	0
{FOX,TIO,GEN,TET} => {AMC}	0.0359477	1	8.5	11	0.52883	0
{AMC,FOX,GEN,TET} => {TIO}	0.0359477	0.916667	8.5	11	0.52681	0.00326797
{AMC,TIO,GEN,FIS} => {FOX}	0.0392157	1	8.5	12	0.553283	0
{FOX,TIO,GEN,FIS} => {AMC}	0.0392157	1	8.5	12	0.553283	0
{AMC,FOX,GEN,FIS} => {TIO}	0.0392157	0.857143	7.94805	12	0.528946	0.00653595
{AMC,TIO,FIS,TET} => {FOX}	0.0620915	1	8.5	19	0.704639	0
{FOX,TIO,FIS,TET} => {AMC}	0.0620915	1	8.5	19	0.704639	0
{AMC,FOX,FIS,TET} => {TIO}	0.0620915	0.95	8.80909	19	0.717973	0.00326797
{AMC,TIO,STR,TET} => {FOX}	0.0522876	1	8.5	16	0.643268	0
{FOX,TIO,STR,TET} => {AMC}	0.0522876	1	8.5	16	0.643268	0
{AMC,FOX,STR,TET} => {TIO}	0.0522876	0.941176	8.72727	16	0.651595	0.00326797
{AMC,TIO,STR,FIS} => {FOX}	0.0522876	1	8.5	16	0.643268	0
{FOX,TIO,STR,FIS} => {AMC}	0.0522876	1	8.5	16	0.643268	0
{AMC,FOX,STR,FIS} => {TIO}	0.0522876	0.888889	8.24242	16	0.629506	0.00653595
{AMP,TIO,GEN,TET} => {AMC}	0.0359477	1	8.5	11	0.52883	0
{AMC,AMP,GEN,TET} => {TIO}	0.0359477	0.916667	8.5	11	0.52681	0.00326797
{AMP,TIO,GEN,FIS} => {AMC}	0.0392157	1	8.5	12	0.553283	0
{AMC,AMP,GEN,FIS} => {TIO}	0.0392157	0.857143	7.94805	12	0.528946	0.00653595
{AMP,TIO,FIS,TET} => {AMC}	0.0620915	1	8.5	19	0.704639	0
{AMC,AMP,FIS,TET} => {TIO}	0.0620915	0.95	8.80909	19	0.717973	0.00326797
{AMP,TIO,STR,TET} => {AMC}	0.0522876	1	8.5	16	0.643268	0
{AMC,AMP,STR,TET} => {TIO}	0.0522876	0.941176	8.72727	16	0.651595	0.00326797
{AMP,TIO,STR,FIS} => {AMC}	0.0522876	1	8.5	16	0.643268	0
{AMC,AMP,STR,FIS} => {TIO}	0.0522876	0.888889	8.24242	16	0.629506	0.00653595
{TIO,GEN,FIS,TET} => {AMC}	0.0359477	1	8.5	11	0.52883	0
{AMC,GEN,FIS,TET} => {TIO}	0.0359477	0.916667	8.5	11	0.52681	0.00326797
{TIO,STR,FIS,TET} => {AMC}	0.0490196	1	8.5	15	0.62177	0
{AMC,STR,FIS,TET} => {TIO}	0.0490196	0.9375	8.69318	15	0.628265	0.00326797
{AMP,TIO,GEN,TET} => {FOX}	0.0359477	1	8.5	11	0.52883	0
{AMP,FOX,GEN,TET} => {TIO}	0.0359477	0.916667	8.5	11	0.52681	0.00326797
{AMP,TIO,GEN,FIS} => {FOX}	0.0392157	1	8.5	12	0.553283	0
{AMP,FOX,GEN,FIS} => {TIO}	0.0392157	0.857143	7.94805	12	0.528946	0.00653595
{AMP,TIO,FIS,TET} => {FOX}	0.0620915	1	8.5	19	0.704639	0
{AMP,FOX,FIS,TET} => {TIO}	0.0620915	0.95	8.80909	19	0.717973	0.00326797
{AMP,TIO,STR,TET} => {FOX}	0.0522876	1	8.5	16	0.643268	0
{AMP,FOX,STR,TET} => {TIO}	0.0522876	0.941176	8.72727	16	0.651595	0.00326797
{AMP,TIO,STR,FIS} => {FOX}	0.0522876	1	8.5	16	0.643268	0
{AMP,FOX,STR,FIS} => {TIO}	0.0522876	0.888889	8.24242	16	0.629506	0.00653595
{TIO,GEN,FIS,TET} => {FOX}	0.0359477	1	8.5	11	0.52883	0
{FOX,GEN,FIS,TET} => {TIO}	0.0359477	0.916667	8.5	11	0.52681	0.00326797
{TIO,STR,FIS,TET} => {FOX}	0.0490196	1	8.5	15	0.62177	0
{FOX,STR,FIS,TET} => {TIO}	0.0490196	0.9375	8.69318	15	0.628265	0.00326797
{AMC,AMP,AXO,GEN} => {FOX}	0.0424837	1	8.5	13	0.576857	0
{AMP,AXO,FOX,GEN} => {AMC}	0.0424837	1	8.5	13	0.576857	0
{AMC,AMP,FOX,GEN} => {AXO}	0.0424837	0.928571	8.35714	13	0.569556	0.00326797
{AMC,AMP,AXO,TET} => {FOX}	0.0686275	1	8.5	21	0.743392	0
{AMP,AXO,FOX,TET} => {AMC}	0.0686275	1	8.5	21	0.743392	0
{AMC,AMP,FOX,TET} => {AXO}	0.0686275	0.954545	8.59091	21	0.746966	0.00326797
{AMC,AMP,AXO,FIS} => {FOX}	0.0686275	1	8.5	21	0.743392	0
{AMP,AXO,FOX,FIS} => {AMC}	0.0686275	1	8.5	21	0.743392	0
{AMC,AMP,FOX,FIS} => {AXO}	0.0686275	0.954545	8.59091	21	0.746966	0.00326797
{AMC,AMP,AXO,STR} => {FOX}	0.0653595	1	8.5	20	0.724207	0
{AMP,AXO,FOX,STR} => {AMC}	0.0653595	1	8.5	20	0.724207	0
{AMC,AMP,FOX,STR} => {AXO}	0.0653595	0.952381	8.57143	20	0.726641	0.00326797
{AMC,AXO,GEN,TET} => {FOX}	0.0359477	1	8.5	11	0.52883	0
{AXO,FOX,GEN,TET} => {AMC}	0.0359477	1	8.5	11	0.52883	0
{AMC,FOX,GEN,TET} => {AXO}	0.0359477	0.916667	8.25	11	0.517857	0.00326797
{AMC,AXO,GEN,FIS} => {FOX}	0.0424837	1	8.5	13	0.576857	0
{AXO,FOX,GEN,FIS} => {AMC}	0.0424837	1	8.5	13	0.576857	0
{AMC,FOX,GEN,FIS} => {AXO}	0.0424837	0.928571	8.35714	13	0.569556	0.00326797
{AMC,AXO,GEN,STR} => {FOX}	0.0326797	1	8.5	10	0.503367	0
{AXO,FOX,GEN,STR} => {AMC}	0.0326797	1	8.5	10	0.503367	0
{AMC,AXO,FIS,TET} => {FOX}	0.0620915	1	8.5	19	0.704639	0
{AXO,FOX,FIS,TET} => {AMC}	0.0620915	1	8.5	19	0.704639	0
{AMC,FOX,FIS,TET} => {AXO}	0.0620915	0.95	8.55	19	0.705885	0.00326797
{AMC,AXO,STR,TET} => {FOX}	0.0522876	1	8.5	16	0.643268	0
{AXO,FOX,STR,TET} => {AMC}	0.0522876	1	8.5	16	0.643268	0
{AMC,FOX,STR,TET} => {AXO}	0.0522876	0.941176	8.47059	16	0.640598	0.00326797
{AMC,AXO,STR,FIS} => {FOX}	0.0555556	1	8.5	17	0.664211	0
{AXO,FOX,STR,FIS} => {AMC}	0.0555556	1	8.5	17	0.664211	0
{AMC,FOX,STR,FIS} => {AXO}	0.0555556	0.944444	8.5	17	0.662913	0.00326797
{AMP,AXO,GEN,TET} => {AMC}	0.0359477	1	8.5	11	0.52883	0
{AMC,AMP,GEN,TET} => {AXO}	0.0359477	0.916667	8.25	11	0.517857	0.00326797
{AMP,AXO,GEN,FIS} => {AMC}	0.0424837	1	8.5	13	0.576857	0
{AMC,AMP,GEN,FIS} => {AXO}	0.0424837	0.928571	8.35714	13	0.569556	0.00326797
{AMP,AXO,GEN,STR} => {AMC}	0.0326797	1	8.5	10	0.503367	0
{AMP,AXO,FIS,TET} => {AMC}	0.0620915	1	8.5	19	0.704639	0
{AMC,AMP,FIS,TET} => {AXO}	0.0620915	0.95	8.55	19	0.705885	0.00326797
{AMP,AXO,STR,TET} => {AMC}	0.0522876	1	8.5	16	0.643268	0
{AMC,AMP,STR,TET} => {AXO}	0.0522876	0.941176	8.47059	16	0.640598	0.00326797
{AMP,AXO,STR,FIS} => {AMC}	0.0555556	1	8.5	17	0.664211	0
{AMC,AMP,STR,FIS} => {AXO}	0.0555556	0.944444	8.5	17	0.662913	0.00326797
{AXO,GEN,FIS,TET} => {AMC}	0.0359477	1	8.5	11	0.52883	0
{AMC,GEN,FIS,TET} => {AXO}	0.0359477	0.916667	8.25	11	0.517857	0.00326797
{AXO,GEN,STR,FIS} => {AMC}	0.0326797	1	8.5	10	0.503367	0
{AXO,STR,FIS,TET} => {AMC}	0.0490196	1	8.5	15	0.62177	0
{AMC,STR,FIS,TET} => {AXO}	0.0490196	0.9375	8.4375	15	0.617651	0.00326797
{AMP,AXO,GEN,TET} => {FOX}	0.0359477	1	8.5	11	0.52883	0
{AMP,FOX,GEN,TET} => {AXO}	0.0359477	0.916667	8.25	11	0.517857	0.00326797
{AMP,AXO,GEN,FIS} => {FOX}	0.0424837	1	8.5	13	0.576857	0
{AMP,FOX,GEN,FIS} => {AXO}	0.0424837	0.928571	8.35714	13	0.569556	0.00326797
{AMP,AXO,GEN,STR} => {FOX}	0.0326797	1	8.5	10	0.503367	0
{AMP,AXO,FIS,TET} => {FOX}	0.0620915	1	8.5	19	0.704639	0
{AMP,FOX,FIS,TET} => {AXO}	0.0620915	0.95	8.55	19	0.705885	0.00326797
{AMP,AXO,STR,TET} => {FOX}	0.0522876	1	8.5	16	0.643268	0
{AMP,FOX,STR,TET} => {AXO}	0.0522876	0.941176	8.47059	16	0.640598	0.00326797
{AMP,AXO,STR,FIS} => {FOX}	0.0555556	1	8.5	17	0.664211	0
{AMP,FOX,STR,FIS} => {AXO}	0.0555556	0.944444	8.5	17	0.662913	0.00326797
{AXO,GEN,FIS,TET} => {FOX}	0.0359477	1	8.5	11	0.52883	0
{FOX,GEN,FIS,TET} => {AXO}	0.0359477	0.916667	8.25	11	0.517857	0.00326797
{AXO,GEN,STR,FIS} => {FOX}	0.0326797	1	8.5	10	0.503367	0
{AXO,STR,FIS,TET} => {FOX}	0.0490196	1	8.5	15	0.62177	0
{FOX,STR,FIS,TET} => {AXO}	0.0490196	0.9375	8.4375	15	0.617651	0.00326797
{AMC,AMP,GEN,TET} => {FOX}	0.0392157	1	8.5	12	0.553283	0
{AMP,FOX,GEN,TET} => {AMC}	0.0392157	1	8.5	12	0.553283	0
{AMC,AMP,GEN,FIS} => {FOX}	0.0457516	1	8.5	14	0.599657	0
{AMP,FOX,GEN,FIS} => {AMC}	0.0457516	1	8.5	14	0.599657	0
{AMC,AMP,GEN,STR} => {FOX}	0.0359477	1	8.5	11	0.52883	0
{AMP,FOX,GEN,STR} => {AMC}	0.0359477	1	8.5	11	0.52883	0
{AMC,AMP,FIS,TET} => {FOX}	0.0653595	1	8.5	20	0.724207	0
{AMP,FOX,FIS,TET} => {AMC}	0.0653595	1	8.5	20	0.724207	0
{AMC,AMP,STR,TET} => {FOX}	0.0555556	1	8.5	17	0.664211	0
{AMP,FOX,STR,TET} => {AMC}	0.0555556	1	8.5	17	0.664211	0
{AMC,AMP,STR,FIS} => {FOX}	0.0588235	1	8.5	18	0.684653	0
{AMP,FOX,STR,FIS} => {AMC}	0.0588235	1	8.5	18	0.684653	0
{AMC,GEN,FIS,TET} => {FOX}	0.0392157	1	8.5	12	0.553283	0
{FOX,GEN,FIS,TET} => {AMC}	0.0392157	1	8.5	12	0.553283	0
{AMC,GEN,STR,FIS} => {FOX}	0.0359477	1	8.5	11	0.52883	0
{FOX,GEN,STR,FIS} => {AMC}	0.0359477	1	8.5	11	0.52883	0
{AMC,STR,FIS,TET} => {FOX}	0.0522876	1	8.5	16	0.643268	0
{FOX,STR,FIS,TET} => {AMC}	0.0522876	1	8.5	16	0.643268	0
{AMC,AMP,AXO,TIO,GEN} => {FOX}	0.0392157	1	8.5	12	0.553283	0
{AMP,AXO,FOX,TIO,GEN} => {AMC}	0.0392157	1	8.5	12	0.553283	0
{AMC,AMP,FOX,TIO,GEN} => {AXO}	0.0392157	1	9	12	0.571429	0
{AMC,AMP,AXO,FOX,GEN} => {TIO}	0.0392157	0.923077	8.55944	12	0.553609	0.00326797
{AMC,AMP,AXO,TIO,TET} => {FOX}	0.0686275	1	8.5	21	0.743392	0
{AMP,AXO,FOX,TIO,TET} => {AMC}	0.0686275	1	8.5	21	0.743392	0
{AMC,AMP,FOX,TIO,TET} => {AXO}	0.0686275	1	9	21	0.767772	0
{AMC,AMP,AXO,FOX,TET} => {TIO}	0.0686275	1	9.27273	21	0.780749	0
{AMC,AMP,AXO,TIO,FIS} => {FOX}	0.0653595	1	8.5	20	0.724207	0
{AMP,AXO,FOX,TIO,FIS} => {AMC}	0.0653595	1	8.5	20	0.724207	0
{AMC,AMP,FOX,TIO,FIS} => {AXO}	0.0653595	1	9	20	0.747958	0
{AMC,AMP,AXO,FOX,FIS} => {TIO}	0.0653595	0.952381	8.83117	20	0.739077	0.00326797
{AMC,AMP,AXO,TIO,STR} => {FOX}	0.0620915	1	8.5	19	0.704639	0
{AMP,AXO,FOX,TIO,STR} => {AMC}	0.0620915	1	8.5	19	0.704639	0
{AMC,AMP,FOX,TIO,STR} => {AXO}	0.0620915	1	9	19	0.727748	0
{AMC,AMP,AXO,FOX,STR} => {TIO}	0.0620915	0.95	8.80909	19	0.717973	0.00326797
{AMC,AXO,TIO,GEN,TET} => {FOX}	0.0359477	1	8.5	11	0.52883	0
{AXO,FOX,TIO,GEN,TET} => {AMC}	0.0359477	1	8.5	11	0.52883	0
{AMC,FOX,TIO,GEN,TET} => {AXO}	0.0359477	1	9	11	0.546173	0
{AMC,AXO,FOX,GEN,TET} => {TIO}	0.0359477	1	9.27273	11	0.555405	0
{AMC,AXO,TIO,GEN,FIS} => {FOX}	0.0392157	1	8.5	12	0.553283	0
{AXO,FOX,TIO,GEN,FIS} => {AMC}	0.0392157	1	8.5	12	0.553283	0
{AMC,FOX,TIO,GEN,FIS} => {AXO}	0.0392157	1	9	12	0.571429	0
{AMC,AXO,FOX,GEN,FIS} => {TIO}	0.0392157	0.923077	8.55944	12	0.553609	0.00326797
{AMC,AXO,TIO,FIS,TET} => {FOX}	0.0620915	1	8.5	19	0.704639	0
{AXO,FOX,TIO,FIS,TET} => {AMC}	0.0620915	1	8.5	19	0.704639	0
{AMC,FOX,TIO,FIS,TET} => {AXO}	0.0620915	1	9	19	0.727748	0
{AMC,AXO,FOX,FIS,TET} => {TIO}	0.0620915	1	9.27273	19	0.740049	0
{AMC,AXO,TIO,STR,TET} => {FOX}	0.0522876	1	8.5	16	0.643268	0
{AXO,FOX,TIO,STR,TET} => {AMC}	0.0522876	1	8.5	16	0.643268	0
{AMC,FOX,TIO,STR,TET} => {AXO}	0.0522876	1	9	16	0.664364	0
{AMC,AXO,FOX,STR,TET} => {TIO}	0.0522876	1	9.27273	16	0.675593	0
{AMC,AXO,TIO,STR,FIS} => {FOX}	0.0522876	1	8.5	16	0.643268	0
{AXO,FOX,TIO,STR,FIS} => {AMC}	0.0522876	1	8.5	16	0.643268	0
{AMC,FOX,TIO,STR,FIS} => {AXO}	0.0522876	1	9	16	0.664364	0
{AMC,AXO,FOX,STR,FIS} => {TIO}	0.0522876	0.941176	8.72727	16	0.651595	0.00326797
{AMP,AXO,TIO,GEN,TET} => {AMC}	0.0359477	1	8.5	11	0.52883	0
{AMC,AMP,TIO,GEN,TET} => {AXO}	0.0359477	1	9	11	0.546173	0
{AMC,AMP,AXO,GEN,TET} => {TIO}	0.0359477	1	9.27273	11	0.555405	0
{AMP,AXO,TIO,GEN,FIS} => {AMC}	0.0392157	1	8.5	12	0.553283	0
{AMC,AMP,TIO,GEN,FIS} => {AXO}	0.0392157	1	9	12	0.571429	0
{AMC,AMP,AXO,GEN,FIS} => {TIO}	0.0392157	0.923077	8.55944	12	0.553609	0.00326797
{AMP,AXO,TIO,FIS,TET} => {AMC}	0.0620915	1	8.5	19	0.704639	0
{AMC,AMP,TIO,FIS,TET} => {AXO}	0.0620915	1	9	19	0.727748	0
{AMC,AMP,AXO,FIS,TET} => {TIO}	0.0620915	1	9.27273	19	0.740049	0
{AMP,AXO,TIO,STR,TET} => {AMC}	0.0522876	1	8.5	16	0.643268	0
{AMC,AMP,TIO,STR,TET} => {AXO}	0.0522876	1	9	16	0.664364	0
{AMC,AMP,AXO,STR,TET} => {TIO}	0.0522876	1	9.27273	16	0.675593	0
{AMP,AXO,TIO,STR,FIS} => {AMC}	0.0522876	1	8.5	16	0.643268	0
{AMC,AMP,TIO,STR,FIS} => {AXO}	0.0522876	1	9	16	0.664364	0
{AMC,AMP,AXO,STR,FIS} => {TIO}	0.0522876	0.941176	8.72727	16	0.651595	0.00326797
{AXO,TIO,GEN,FIS,TET} => {AMC}	0.0359477	1	8.5	11	0.52883	0
{AMC,TIO,GEN,FIS,TET} => {AXO}	0.0359477	1	9	11	0.546173	0
{AMC,AXO,GEN,FIS,TET} => {TIO}	0.0359477	1	9.27273	11	0.555405	0
{AXO,TIO,STR,FIS,TET} => {AMC}	0.0490196	1	8.5	15	0.62177	0
{AMC,TIO,STR,FIS,TET} => {AXO}	0.0490196	1	9	15	0.642161	0
{AMC,AXO,STR,FIS,TET} => {TIO}	0.0490196	1	9.27273	15	0.653015	0
{AMP,AXO,TIO,GEN,TET} => {FOX}	0.0359477	1	8.5	11	0.52883	0
{AMP,FOX,TIO,GEN,TET} => {AXO}	0.0359477	1	9	11	0.546173	0
{AMP,AXO,FOX,GEN,TET} => {TIO}	0.0359477	1	9.27273	11	0.555405	0
{AMP,AXO,TIO,GEN,FIS} => {FOX}	0.0392157	1	8.5	12	0.553283	0
{AMP,FOX,TIO,GEN,FIS} => {AXO}	0.0392157	1	9	12	0.571429	0
{AMP,AXO,FOX,GEN,FIS} => {TIO}	0.0392157	0.923077	8.55944	12	0.553609	0.00326797
{AMP,AXO,TIO,FIS,TET} => {FOX}	0.0620915	1	8.5	19	0.704639	0
{AMP,FOX,TIO,FIS,TET} => {AXO}	0.0620915	1	9	19	0.727748	0
{AMP,AXO,FOX,FIS,TET} => {TIO}	0.0620915	1	9.27273	19	0.740049	0
{AMP,AXO,TIO,STR,TET} => {FOX}	0.0522876	1	8.5	16	0.643268	0
{AMP,FOX,TIO,STR,TET} => {AXO}	0.0522876	1	9	16	0.664364	0
{AMP,AXO,FOX,STR,TET} => {TIO}	0.0522876	1	9.27273	16	0.675593	0
{AMP,AXO,TIO,STR,FIS} => {FOX}	0.0522876	1	8.5	16	0.643268	0
{AMP,FOX,TIO,STR,FIS} => {AXO}	0.0522876	1	9	16	0.664364	0
{AMP,AXO,FOX,STR,FIS} => {TIO}	0.0522876	0.941176	8.72727	16	0.651595	0.00326797
{AXO,TIO,GEN,FIS,TET} => {FOX}	0.0359477	1	8.5	11	0.52883	0
{FOX,TIO,GEN,FIS,TET} => {AXO}	0.0359477	1	9	11	0.546173	0
{AXO,FOX,GEN,FIS,TET} => {TIO}	0.0359477	1	9.27273	11	0.555405	0
{AXO,TIO,STR,FIS,TET} => {FOX}	0.0490196	1	8.5	15	0.62177	0
{FOX,TIO,STR,FIS,TET} => {AXO}	0.0490196	1	9	15	0.642161	0
{AXO,FOX,STR,FIS,TET} => {TIO}	0.0490196	1	9.27273	15	0.653015	0
{AMP,TIO,GEN,FIS,TET} => {AXO}	0.0359477	1	9	11	0.546173	0
{AMP,AXO,GEN,FIS,TET} => {TIO}	0.0359477	1	9.27273	11	0.555405	0
{AMP,TIO,STR,FIS,TET} => {AXO}	0.0490196	1	9	15	0.642161	0
{AMP,AXO,STR,FIS,TET} => {TIO}	0.0490196	1	9.27273	15	0.653015	0
{AMC,AMP,TIO,GEN,TET} => {FOX}	0.0359477	1	8.5	11	0.52883	0
{AMP,FOX,TIO,GEN,TET} => {AMC}	0.0359477	1	8.5	11	0.52883	0
{AMC,AMP,FOX,GEN,TET} => {TIO}	0.0359477	0.916667	8.5	11	0.52681	0.00326797
{AMC,AMP,TIO,GEN,FIS} => {FOX}	0.0392157	1	8.5	12	0.553283	0
{AMP,FOX,TIO,GEN,FIS} => {AMC}	0.0392157	1	8.5	12	0.553283	0
{AMC,AMP,FOX,GEN,FIS} => {TIO}	0.0392157	0.857143	7.94805	12	0.528946	0.00653595
{AMC,AMP,TIO,FIS,TET} => {FOX}	0.0620915	1	8.5	19	0.704639	0
{AMP,FOX,TIO,FIS,TET} => {AMC}	0.0620915	1	8.5	19	0.704639	0
{AMC,AMP,FOX,FIS,TET} => {TIO}	0.0620915	0.95	8.80909	19	0.717973	0.00326797
{AMC,AMP,TIO,STR,TET} => {FOX}	0.0522876	1	8.5	16	0.643268	0
{AMP,FOX,TIO,STR,TET} => {AMC}	0.0522876	1	8.5	16	0.643268	0
{AMC,AMP,FOX,STR,TET} => {TIO}	0.0522876	0.941176	8.72727	16	0.651595	0.00326797
{AMC,AMP,TIO,STR,FIS} => {FOX}	0.0522876	1	8.5	16	0.643268	0
{AMP,FOX,TIO,STR,FIS} => {AMC}	0.0522876	1	8.5	16	0.643268	0
{AMC,AMP,FOX,STR,FIS} => {TIO}	0.0522876	0.888889	8.24242	16	0.629506	0.00653595
{AMC,TIO,GEN,FIS,TET} => {FOX}	0.0359477	1	8.5	11	0.52883	0
{FOX,TIO,GEN,FIS,TET} => {AMC}	0.0359477	1	8.5	11	0.52883	0
{AMC,FOX,GEN,FIS,TET} => {TIO}	0.0359477	0.916667	8.5	11	0.52681	0.00326797
{AMC,TIO,STR,FIS,TET} => {FOX}	0.0490196	1	8.5	15	0.62177	0
{FOX,TIO,STR,FIS,TET} => {AMC}	0.0490196	1	8.5	15	0.62177	0
{AMC,FOX,STR,FIS,TET} => {TIO}	0.0490196	0.9375	8.69318	15	0.628265	0.00326797
{AMP,TIO,GEN,FIS,TET} => {AMC}	0.0359477	1	8.5	11	0.52883	0
{AMC,AMP,GEN,FIS,TET} => {TIO}	0.0359477	0.916667	8.5	11	0.52681	0.00326797
{AMP,TIO,STR,FIS,TET} => {AMC}	0.0490196	1	8.5	15	0.62177	0
{AMC,AMP,STR,FIS,TET} => {TIO}	0.0490196	0.9375	8.69318	15	0.628265	0.00326797
{AMP,TIO,GEN,FIS,TET} => {FOX}	0.0359477	1	8.5	11	0.52883	0
{AMP,FOX,GEN,FIS,TET} => {TIO}	0.0359477	0.916667	8.5	11	0.52681	0.00326797
{AMP,TIO,STR,FIS,TET} => {FOX}	0.0490196	1	8.5	15	0.62177	0
{AMP,FOX,STR,FIS,TET} => {TIO}	0.0490196	0.9375	8.69318	15	0.628265	0.00326797
{AMC,AMP,AXO,GEN,TET} => {FOX}	0.0359477	1	8.5	11	0.52883	0
{AMP,AXO,FOX,GEN,TET} => {AMC}	0.0359477	1	8.5	11	0.52883	0
{AMC,AMP,FOX,GEN,TET} => {AXO}	0.0359477	0.916667	8.25	11	0.517857	0.00326797
{AMC,AMP,AXO,GEN,FIS} => {FOX}	0.0424837	1	8.5	13	0.576857	0
{AMP,AXO,FOX,GEN,FIS} => {AMC}	0.0424837	1	8.5	13	0.576857	0
{AMC,AMP,FOX,GEN,FIS} => {AXO}	0.0424837	0.928571	8.35714	13	0.569556	0.00326797
{AMC,AMP,AXO,GEN,STR} => {FOX}	0.0326797	1	8.5	10	0.503367	0
{AMP,AXO,FOX,GEN,STR} => {AMC}	0.0326797	1	8.5	10	0.503367	0
{AMC,AMP,AXO,FIS,TET} => {FOX}	0.0620915	1	8.5	19	0.704639	0
{AMP,AXO,FOX,FIS,TET} => {AMC}	0.0620915	1	8.5	19	0.704639	0
{AMC,AMP,FOX,FIS,TET} => {AXO}	0.0620915	0.95	8.55	19	0.705885	0.00326797
{AMC,AMP,AXO,STR,TET} => {FOX}	0.0522876	1	8.5	16	0.643268	0
{AMP,AXO,FOX,STR,TET} => {AMC}	0.0522876	1	8.5	16	0.643268	0
{AMC,AMP,FOX,STR,TET} => {AXO}	0.0522876	0.941176	8.47059	16	0.640598	0.00326797
{AMC,AMP,AXO,STR,FIS} => {FOX}	0.0555556	1	8.5	17	0.664211	0
{AMP,AXO,FOX,STR,FIS} => {AMC}	0.0555556	1	8.5	17	0.664211	0
{AMC,AMP,FOX,STR,FIS} => {AXO}	0.0555556	0.944444	8.5	17	0.662913	0.00326797
{AMC,AXO,GEN,FIS,TET} => {FOX}	0.0359477	1	8.5	11	0.52883	0
{AXO,FOX,GEN,FIS,TET} => {AMC}	0.0359477	1	8.5	11	0.52883	0
{AMC,FOX,GEN,FIS,TET} => {AXO}	0.0359477	0.916667	8.25	11	0.517857	0.00326797
{AMC,AXO,GEN,STR,FIS} => {FOX}	0.0326797	1	8.5	10	0.503367	0
{AXO,FOX,GEN,STR,FIS} => {AMC}	0.0326797	1	8.5	10	0.503367	0
{AMC,AXO,STR,FIS,TET} => {FOX}	0.0490196	1	8.5	15	0.62177	0
{AXO,FOX,STR,FIS,TET} => {AMC}	0.0490196	1	8.5	15	0.62177	0
{AMC,FOX,STR,FIS,TET} => {AXO}	0.0490196	0.9375	8.4375	15	0.617651	0.00326797
{AMP,AXO,GEN,FIS,TET} => {AMC}	0.0359477	1	8.5	11	0.52883	0
{AMC,AMP,GEN,FIS,TET} => {AXO}	0.0359477	0.916667	8.25	11	0.517857	0.00326797
{AMP,AXO,GEN,STR,FIS} => {AMC}	0.0326797	1	8.5	10	0.503367	0
{AMP,AXO,STR,FIS,TET} => {AMC}	0.0490196	1	8.5	15	0.62177	0
{AMC,AMP,STR,FIS,TET} => {AXO}	0.0490196	0.9375	8.4375	15	0.617651	0.00326797
{AMP,AXO,GEN,FIS,TET} => {FOX}	0.0359477	1	8.5	11	0.52883	0
{AMP,FOX,GEN,FIS,TET} => {AXO}	0.0359477	0.916667	8.25	11	0.517857	0.00326797
{AMP,AXO,GEN,STR,FIS} => {FOX}	0.0326797	1	8.5	10	0.503367	0
{AMP,AXO,STR,FIS,TET} => {FOX}	0.0490196	1	8.5	15	0.62177	0
{AMP,FOX,STR,FIS,TET} => {AXO}	0.0490196	0.9375	8.4375	15	0.617651	0.00326797
{AMC,AMP,GEN,FIS,TET} => {FOX}	0.0392157	1	8.5	12	0.553283	0
{AMP,FOX,GEN,FIS,TET} => {AMC}	0.0392157	1	8.5	12	0.553283	0
{AMC,AMP,GEN,STR,FIS} => {FOX}	0.0359477	1	8.5	11	0.52883	0
{AMP,FOX,GEN,STR,FIS} => {AMC}	0.0359477	1	8.5	11	0.52883	0
{AMC,AMP,STR,FIS,TET} => {FOX}	0.0522876	1	8.5	16	0.643268	0
{AMP,FOX,STR,FIS,TET} => {AMC}	0.0522876	1	8.5	16	0.643268	0
{AMC,AMP,AXO,TIO,GEN,TET} => {FOX}	0.0359477	1	8.5	11	0.52883	0
{AMP,AXO,FOX,TIO,GEN,TET} => {AMC}	0.0359477	1	8.5	11	0.52883	0
{AMC,AMP,FOX,TIO,GEN,TET} => {AXO}	0.0359477	1	9	11	0.546173	0
{AMC,AMP,AXO,FOX,GEN,TET} => {TIO}	0.0359477	1	9.27273	11	0.555405	0
{AMC,AMP,AXO,TIO,GEN,FIS} => {FOX}	0.0392157	1	8.5	12	0.553283	0
{AMP,AXO,FOX,TIO,GEN,FIS} => {AMC}	0.0392157	1	8.5	12	0.553283	0
{AMC,AMP,FOX,TIO,GEN,FIS} => {AXO}	0.0392157	1	9	12	0.571429	0
{AMC,AMP,AXO,FOX,GEN,FIS} => {TIO}	0.0392157	0.923077	8.55944	12	0.553609	0.00326797
{AMC,AMP,AXO,TIO,FIS,TET} => {FOX}	0.0620915	1	8.5	19	0.704639	0
{AMP,AXO,FOX,TIO,FIS,TET} => {AMC}	0.0620915	1	8.5	19	0.704639	0
{AMC,AMP,FOX,TIO,FIS,TET} => {AXO}	0.0620915	1	9	19	0.727748	0
{AMC,AMP,AXO,FOX,FIS,TET} => {TIO}	0.0620915	1	9.27273	19	0.740049	0
{AMC,AMP,AXO,TIO,STR,TET} => {FOX}	0.0522876	1	8.5	16	0.643268	0
{AMP,AXO,FOX,TIO,STR,TET} => {AMC}	0.0522876	1	8.5	16	0.643268	0
{AMC,AMP,FOX,TIO,STR,TET} => {AXO}	0.0522876	1	9	16	0.664364	0
{AMC,AMP,AXO,FOX,STR,TET} => {TIO}	0.0522876	1	9.27273	16	0.675593	0
{AMC,AMP,AXO,TIO,STR,FIS} => {FOX}	0.0522876	1	8.5	16	0.643268	0
{AMP,AXO,FOX,TIO,STR,FIS} => {AMC}	0.0522876	1	8.5	16	0.643268	0
{AMC,AMP,FOX,TIO,STR,FIS} => {AXO}	0.0522876	1	9	16	0.664364	0
{AMC,AMP,AXO,FOX,STR,FIS} => {TIO}	0.0522876	0.941176	8.72727	16	0.651595	0.00326797
{AMC,AXO,TIO,GEN,FIS,TET} => {FOX}	0.0359477	1	8.5	11	0.52883	0
{AXO,FOX,TIO,GEN,FIS,TET} => {AMC}	0.0359477	1	8.5	11	0.52883	0
{AMC,FOX,TIO,GEN,FIS,TET} => {AXO}	0.0359477	1	9	11	0.546173	0
{AMC,AXO,FOX,GEN,FIS,TET} => {TIO}	0.0359477	1	9.27273	11	0.555405	0
{AMC,AXO,TIO,STR,FIS,TET} => {FOX}	0.0490196	1	8.5	15	0.62177	0
{AXO,FOX,TIO,STR,FIS,TET} => {AMC}	0.0490196	1	8.5	15	0.62177	0
{AMC,FOX,TIO,STR,FIS,TET} => {AXO}	0.0490196	1	9	15	0.642161	0
{AMC,AXO,FOX,STR,FIS,TET} => {TIO}	0.0490196	1	9.27273	15	0.653015	0
{AMP,AXO,TIO,GEN,FIS,TET} => {AMC}	0.0359477	1	8.5	11	0.52883	0
{AMC,AMP,TIO,GEN,FIS,TET} => {AXO}	0.0359477	1	9	11	0.546173	0
{AMC,AMP,AXO,GEN,FIS,TET} => {TIO}	0.0359477	1	9.27273	11	0.555405	0
{AMP,AXO,TIO,STR,FIS,TET} => {AMC}	0.0490196	1	8.5	15	0.62177	0
{AMC,AMP,TIO,STR,FIS,TET} => {AXO}	0.0490196	1	9	15	0.642161	0
{AMC,AMP,AXO,STR,FIS,TET} => {TIO}	0.0490196	1	9.27273	15	0.653015	0
{AMP,AXO,TIO,GEN,FIS,TET} => {FOX}	0.0359477	1	8.5	11	0.52883	0
{AMP,FOX,TIO,GEN,FIS,TET} => {AXO}	0.0359477	1	9	11	0.546173	0
{AMP,AXO,FOX,GEN,FIS,TET} => {TIO}	0.0359477	1	9.27273	11	0.555405	0
{AMP,AXO,TIO,STR,FIS,TET} => {FOX}	0.0490196	1	8.5	15	0.62177	0
{AMP,FOX,TIO,STR,FIS,TET} => {AXO}	0.0490196	1	9	15	0.642161	0
{AMP,AXO,FOX,STR,FIS,TET} => {TIO}	0.0490196	1	9.27273	15	0.653015	0
{AMC,AMP,TIO,GEN,FIS,TET} => {FOX}	0.0359477	1	8.5	11	0.52883	0
{AMP,FOX,TIO,GEN,FIS,TET} => {AMC}	0.0359477	1	8.5	11	0.52883	0
{AMC,AMP,FOX,GEN,FIS,TET} => {TIO}	0.0359477	0.916667	8.5	11	0.52681	0.00326797
{AMC,AMP,TIO,STR,FIS,TET} => {FOX}	0.0490196	1	8.5	15	0.62177	0
{AMP,FOX,TIO,STR,FIS,TET} => {AMC}	0.0490196	1	8.5	15	0.62177	0
{AMC,AMP,FOX,STR,FIS,TET} => {TIO}	0.0490196	0.9375	8.69318	15	0.628265	0.00326797
{AMC,AMP,AXO,GEN,FIS,TET} => {FOX}	0.0359477	1	8.5	11	0.52883	0
{AMP,AXO,FOX,GEN,FIS,TET} => {AMC}	0.0359477	1	8.5	11	0.52883	0
{AMC,AMP,FOX,GEN,FIS,TET} => {AXO}	0.0359477	0.916667	8.25	11	0.517857	0.00326797
{AMC,AMP,AXO,GEN,STR,FIS} => {FOX}	0.0326797	1	8.5	10	0.503367	0
{AMP,AXO,FOX,GEN,STR,FIS} => {AMC}	0.0326797	1	8.5	10	0.503367	0
{AMC,AMP,AXO,STR,FIS,TET} => {FOX}	0.0490196	1	8.5	15	0.62177	0
{AMP,AXO,FOX,STR,FIS,TET} => {AMC}	0.0490196	1	8.5	15	0.62177	0
{AMC,AMP,FOX,STR,FIS,TET} => {AXO}	0.0490196	0.9375	8.4375	15	0.617651	0.00326797
{AMC,AMP,AXO,TIO,GEN,FIS,TET} => {FOX}	0.0359477	1	8.5	11	0.52883	0
{AMP,AXO,FOX,TIO,GEN,FIS,TET} => {AMC}	0.0359477	1	8.5	11	0.52883	0
{AMC,AMP,FOX,TIO,GEN,FIS,TET} => {AXO}	0.0359477	1	9	11	0.546173	0
{AMC,AMP,AXO,FOX,GEN,FIS,TET} => {TIO}	0.0359477	1	9.27273	11	0.555405	0
{AMC,AMP,AXO,TIO,STR,FIS,TET} => {FOX}	0.0490196	1	8.5	15	0.62177	0
{AMP,AXO,FOX,TIO,STR,FIS,TET} => {AMC}	0.0490196	1	8.5	15	0.62177	0
{AMC,AMP,FOX,TIO,STR,FIS,TET} => {AXO}	0.0490196	1	9	15	0.642161	0
{AMC,AMP,AXO,FOX,STR,FIS,TET} => {TIO}	0.0490196	1	9.27273	15	0.653015	0

## Sheet: Retail 2009
rules	support	confidence	lift	count	phi	ralam
{TIO} => {AXO}	0.11746	1	8.07692	37	0.970512	0
{AXO} => {TIO}	0.11746	0.948718	8.07692	37	0.970512	0.00634921
{TIO} => {FOX}	0.11746	1	7.5	37	0.930112	0
{FOX} => {TIO}	0.11746	0.880952	7.5	37	0.930112	0.015873
{TIO} => {AMC}	0.11746	1	7.5	37	0.930112	0
{AMC} => {TIO}	0.11746	0.880952	7.5	37	0.930112	0.015873
{TIO} => {AMP}	0.11746	1	4.5	37	0.682515	0
{AXO} => {FOX}	0.12381	1	7.5	39	0.958373	0
{FOX} => {AXO}	0.12381	0.928571	7.5	39	0.958373	0.00952381
{AXO} => {AMC}	0.12381	1	7.5	39	0.958373	0
{AMC} => {AXO}	0.12381	0.928571	7.5	39	0.958373	0.00952381
{AXO} => {AMP}	0.12381	1	4.5	39	0.703253	0
{FOX} => {AMC}	0.133333	1	7.5	42	1	0
{AMC} => {FOX}	0.133333	1	7.5	42	1	0
{FOX} => {AMP}	0.133333	1	4.5	42	0.733799	0
{AMC} => {AMP}	0.133333	1	4.5	42	0.733799	0
{GEN} => {FIS}	0.330159	0.962963	2.36979	104	0.818588	0.0126984
{FIS} => {GEN}	0.330159	0.8125	2.36979	104	0.818588	0.0761905
{AXO,TIO} => {FOX}	0.11746	1	7.5	37	0.930112	0
{FOX,TIO} => {AXO}	0.11746	1	8.07692	37	0.970512	0
{AXO,FOX} => {TIO}	0.11746	0.948718	8.07692	37	0.970512	0.00634921
{AXO,TIO} => {AMC}	0.11746	1	7.5	37	0.930112	0
{AMC,TIO} => {AXO}	0.11746	1	8.07692	37	0.970512	0
{AMC,AXO} => {TIO}	0.11746	0.948718	8.07692	37	0.970512	0.00634921
{AXO,TIO} => {AMP}	0.11746	1	4.5	37	0.682515	0
{AMP,TIO} => {AXO}	0.11746	1	8.07692	37	0.970512	0
{AMP,AXO} => {TIO}	0.11746	0.948718	8.07692	37	0.970512	0.00634921
{TIO,GEN} => {AXO}	0.0412698	1	8.07692	13	0.551938	0
{AXO,GEN} => {TIO}	0.0412698	0.866667	7.37838	13	0.520324	0.00634921
{TIO,STR} => {AXO}	0.0444444	1	8.07692	14	0.573724	0
{AXO,STR} => {TIO}	0.0444444	0.875	7.44932	14	0.544273	0.00634921
{TIO,TET} => {AXO}	0.0634921	1	8.07692	20	0.69267	0
{AXO,TET} => {TIO}	0.0634921	0.952381	8.10811	20	0.693056	0.0031746
{TIO,FIS} => {AXO}	0.0539683	1	8.07692	17	0.635387	0
{AXO,FIS} => {TIO}	0.0539683	0.894737	7.61735	17	0.611637	0.00634921
{FOX,TIO} => {AMC}	0.11746	1	7.5	37	0.930112	0
{AMC,TIO} => {FOX}	0.11746	1	7.5	37	0.930112	0
{AMC,FOX} => {TIO}	0.11746	0.880952	7.5	37	0.930112	0.015873
{FOX,TIO} => {AMP}	0.11746	1	4.5	37	0.682515	0
{AMP,TIO} => {FOX}	0.11746	1	7.5	37	0.930112	0
{AMP,FOX} => {TIO}	0.11746	0.880952	7.5	37	0.930112	0.015873
{TIO,GEN} => {FOX}	0.0412698	1	7.5	13	0.528962	0
{TIO,STR} => {FOX}	0.0444444	1	7.5	14	0.549841	0
{FOX,STR} => {TIO}	0.0444444	0.823529	7.01113	14	0.523782	0.00952381
{TIO,TET} => {FOX}	0.0634921	1	7.5	20	0.663836	0
{FOX,TET} => {TIO}	0.0634921	0.909091	7.73956	20	0.673732	0.00634921
{TIO,FIS} => {FOX}	0.0539683	1	7.5	17	0.608938	0
{FOX,FIS} => {TIO}	0.0539683	0.809524	6.89189	17	0.574472	0.0126984
{AMC,TIO} => {AMP}	0.11746	1	4.5	37	0.682515	0
{AMP,TIO} => {AMC}	0.11746	1	7.5	37	0.930112	0
{AMC,AMP} => {TIO}	0.11746	0.880952	7.5	37	0.930112	0.015873
{TIO,GEN} => {AMC}	0.0412698	1	7.5	13	0.528962	0
{TIO,STR} => {AMC}	0.0444444	1	7.5	14	0.549841	0
{AMC,STR} => {TIO}	0.0444444	0.823529	7.01113	14	0.523782	0.00952381
{TIO,TET} => {AMC}	0.0634921	1	7.5	20	0.663836	0
{AMC,TET} => {TIO}	0.0634921	0.909091	7.73956	20	0.673732	0.00634921
{TIO,FIS} => {AMC}	0.0539683	1	7.5	17	0.608938	0
{AMC,FIS} => {TIO}	0.0539683	0.809524	6.89189	17	0.574472	0.0126984
{AXO,FOX} => {AMC}	0.12381	1	7.5	39	0.958373	0
{AMC,AXO} => {FOX}	0.12381	1	7.5	39	0.958373	0
{AMC,FOX} => {AXO}	0.12381	0.928571	7.5	39	0.958373	0.00952381
{AXO,FOX} => {AMP}	0.12381	1	4.5	39	0.703253	0
{AMP,AXO} => {FOX}	0.12381	1	7.5	39	0.958373	0
{AMP,FOX} => {AXO}	0.12381	0.928571	7.5	39	0.958373	0.00952381
{AXO,GEN} => {FOX}	0.047619	1	7.5	15	0.570088	0
{FOX,GEN} => {AXO}	0.047619	0.9375	7.57212	15	0.571488	0.0031746
{AXO,STR} => {FOX}	0.0507937	1	7.5	16	0.589768	0
{FOX,STR} => {AXO}	0.0507937	0.941176	7.60181	16	0.59273	0.0031746
{AXO,TET} => {FOX}	0.0666667	1	7.5	21	0.681385	0
{FOX,TET} => {AXO}	0.0666667	0.954545	7.70979	21	0.691137	0.0031746
{AXO,FIS} => {FOX}	0.0603175	1	7.5	19	0.645933	0
{FOX,FIS} => {AXO}	0.0603175	0.904762	7.30769	19	0.633701	0.00634921
{AMC,AXO} => {AMP}	0.12381	1	4.5	39	0.703253	0
{AMP,AXO} => {AMC}	0.12381	1	7.5	39	0.958373	0
{AMC,AMP} => {AXO}	0.12381	0.928571	7.5	39	0.958373	0.00952381
{AXO,GEN} => {AMC}	0.047619	1	7.5	15	0.570088	0
{AMC,GEN} => {AXO}	0.047619	0.9375	7.57212	15	0.571488	0.0031746
{AXO,STR} => {AMC}	0.0507937	1	7.5	16	0.589768	0
{AMC,STR} => {AXO}	0.0507937	0.941176	7.60181	16	0.59273	0.0031746
{AXO,TET} => {AMC}	0.0666667	1	7.5	21	0.681385	0
{AMC,TET} => {AXO}	0.0666667	0.954545	7.70979	21	0.691137	0.0031746
{AXO,FIS} => {AMC}	0.0603175	1	7.5	19	0.645933	0
{AMC,FIS} => {AXO}	0.0603175	0.904762	7.30769	19	0.633701	0.00634921
{AMC,FOX} => {AMP}	0.133333	1	4.5	42	0.733799	0
{AMP,FOX} => {AMC}	0.133333	1	7.5	42	1	0
{AMC,AMP} => {FOX}	0.133333	1	7.5	42	1	0
{FOX,GEN} => {AMC}	0.0507937	1	7.5	16	0.589768	0
{AMC,GEN} => {FOX}	0.0507937	1	7.5	16	0.589768	0
{FOX,STR} => {AMC}	0.0539683	1	7.5	17	0.608938	0
{AMC,STR} => {FOX}	0.0539683	1	7.5	17	0.608938	0
{FOX,TET} => {AMC}	0.0698413	1	7.5	22	0.698609	0
{AMC,TET} => {FOX}	0.0698413	1	7.5	22	0.698609	0
{FOX,FIS} => {AMC}	0.0666667	1	7.5	21	0.681385	0
{AMC,FIS} => {FOX}	0.0666667	1	7.5	21	0.681385	0
{FOX,TET} => {AMP}	0.0698413	1	4.5	22	0.512639	0
{AMC,TET} => {AMP}	0.0698413	1	4.5	22	0.512639	0
{GEN,STR} => {FIS}	0.244444	1	2.46094	77	0.6875	0
{STR,FIS} => {GEN}	0.244444	0.827957	2.41487	77	0.661469	0.0507937
{GEN,TET} => {FIS}	0.228571	1	2.46094	72	0.657929	0
{FIS,TET} => {GEN}	0.228571	0.765957	2.23404	72	0.581333	0.0698413
{STR,TET} => {FIS}	0.2	0.875	2.15332	63	0.519394	0.0285714
{AXO,FOX,TIO} => {AMC}	0.11746	1	7.5	37	0.930112	0
{AMC,AXO,TIO} => {FOX}	0.11746	1	7.5	37	0.930112	0
{AMC,FOX,TIO} => {AXO}	0.11746	1	8.07692	37	0.970512	0
{AMC,AXO,FOX} => {TIO}	0.11746	0.948718	8.07692	37	0.970512	0.00634921
{AXO,FOX,TIO} => {AMP}	0.11746	1	4.5	37	0.682515	0
{AMP,AXO,TIO} => {FOX}	0.11746	1	7.5	37	0.930112	0
{AMP,FOX,TIO} => {AXO}	0.11746	1	8.07692	37	0.970512	0
{AMP,AXO,FOX} => {TIO}	0.11746	0.948718	8.07692	37	0.970512	0.00634921
{AXO,TIO,GEN} => {FOX}	0.0412698	1	7.5	13	0.528962	0
{FOX,TIO,GEN} => {AXO}	0.0412698	1	8.07692	13	0.551938	0
{AXO,FOX,GEN} => {TIO}	0.0412698	0.866667	7.37838	13	0.520324	0.00634921
{AXO,TIO,STR} => {FOX}	0.0444444	1	7.5	14	0.549841	0
{FOX,TIO,STR} => {AXO}	0.0444444	1	8.07692	14	0.573724	0
{AXO,FOX,STR} => {TIO}	0.0444444	0.875	7.44932	14	0.544273	0.00634921
{AXO,TIO,TET} => {FOX}	0.0634921	1	7.5	20	0.663836	0
{FOX,TIO,TET} => {AXO}	0.0634921	1	8.07692	20	0.69267	0
{AXO,FOX,TET} => {TIO}	0.0634921	0.952381	8.10811	20	0.693056	0.0031746
{AXO,TIO,FIS} => {FOX}	0.0539683	1	7.5	17	0.608938	0
{FOX,TIO,FIS} => {AXO}	0.0539683	1	8.07692	17	0.635387	0
{AXO,FOX,FIS} => {TIO}	0.0539683	0.894737	7.61735	17	0.611637	0.00634921
{AMC,AXO,TIO} => {AMP}	0.11746	1	4.5	37	0.682515	0
{AMP,AXO,TIO} => {AMC}	0.11746	1	7.5	37	0.930112	0
{AMC,AMP,TIO} => {AXO}	0.11746	1	8.07692	37	0.970512	0
{AMC,AMP,AXO} => {TIO}	0.11746	0.948718	8.07692	37	0.970512	0.00634921
{AXO,TIO,GEN} => {AMC}	0.0412698	1	7.5	13	0.528962	0
{AMC,TIO,GEN} => {AXO}	0.0412698	1	8.07692	13	0.551938	0
{AMC,AXO,GEN} => {TIO}	0.0412698	0.866667	7.37838	13	0.520324	0.00634921
{AXO,TIO,STR} => {AMC}	0.0444444	1	7.5	14	0.549841	0
{AMC,TIO,STR} => {AXO}	0.0444444	1	8.07692	14	0.573724	0
{AMC,AXO,STR} => {TIO}	0.0444444	0.875	7.44932	14	0.544273	0.00634921
{AXO,TIO,TET} => {AMC}	0.0634921	1	7.5	20	0.663836	0
{AMC,TIO,TET} => {AXO}	0.0634921	1	8.07692	20	0.69267	0
{AMC,AXO,TET} => {TIO}	0.0634921	0.952381	8.10811	20	0.693056	0.0031746
{AXO,TIO,FIS} => {AMC}	0.0539683	1	7.5	17	0.608938	0
{AMC,TIO,FIS} => {AXO}	0.0539683	1	8.07692	17	0.635387	0
{AMC,AXO,FIS} => {TIO}	0.0539683	0.894737	7.61735	17	0.611637	0.00634921
{AMP,TIO,GEN} => {AXO}	0.0412698	1	8.07692	13	0.551938	0
{AMP,AXO,GEN} => {TIO}	0.0412698	0.866667	7.37838	13	0.520324	0.00634921
{AMP,TIO,STR} => {AXO}	0.0444444	1	8.07692	14	0.573724	0
{AMP,AXO,STR} => {TIO}	0.0444444	0.875	7.44932	14	0.544273	0.00634921
{AMP,TIO,TET} => {AXO}	0.0634921	1	8.07692	20	0.69267	0
{AMP,AXO,TET} => {TIO}	0.0634921	0.952381	8.10811	20	0.693056	0.0031746
{AMP,TIO,FIS} => {AXO}	0.0539683	1	8.07692	17	0.635387	0
{AMP,AXO,FIS} => {TIO}	0.0539683	0.894737	7.61735	17	0.611637	0.00634921
{TIO,GEN,STR} => {AXO}	0.0349206	1	8.07692	11	0.506036	0
{TIO,GEN,TET} => {AXO}	0.0349206	1	8.07692	11	0.506036	0
{TIO,GEN,FIS} => {AXO}	0.0412698	1	8.07692	13	0.551938	0
{AXO,GEN,FIS} => {TIO}	0.0412698	0.866667	7.37838	13	0.520324	0.00634921
{TIO,STR,TET} => {AXO}	0.0349206	1	8.07692	11	0.506036	0
{TIO,STR,FIS} => {AXO}	0.0412698	1	8.07692	13	0.551938	0
{AXO,STR,FIS} => {TIO}	0.0412698	0.866667	7.37838	13	0.520324	0.00634921
{TIO,FIS,TET} => {AXO}	0.0444444	1	8.07692	14	0.573724	0
{AXO,FIS,TET} => {TIO}	0.0444444	0.933333	7.94595	14	0.566624	0.0031746
{AMC,FOX,TIO} => {AMP}	0.11746	1	4.5	37	0.682515	0
{AMP,FOX,TIO} => {AMC}	0.11746	1	7.5	37	0.930112	0
{AMC,AMP,TIO} => {FOX}	0.11746	1	7.5	37	0.930112	0
{AMC,AMP,FOX} => {TIO}	0.11746	0.880952	7.5	37	0.930112	0.015873
{FOX,TIO,GEN} => {AMC}	0.0412698	1	7.5	13	0.528962	0
{AMC,TIO,GEN} => {FOX}	0.0412698	1	7.5	13	0.528962	0
{FOX,TIO,STR} => {AMC}	0.0444444	1	7.5	14	0.549841	0
{AMC,TIO,STR} => {FOX}	0.0444444	1	7.5	14	0.549841	0
{AMC,FOX,STR} => {TIO}	0.0444444	0.823529	7.01113	14	0.523782	0.00952381
{FOX,TIO,TET} => {AMC}	0.0634921	1	7.5	20	0.663836	0
{AMC,TIO,TET} => {FOX}	0.0634921	1	7.5	20	0.663836	0
{AMC,FOX,TET} => {TIO}	0.0634921	0.909091	7.73956	20	0.673732	0.00634921
{FOX,TIO,FIS} => {AMC}	0.0539683	1	7.5	17	0.608938	0
{AMC,TIO,FIS} => {FOX}	0.0539683	1	7.5	17	0.608938	0
{AMC,FOX,FIS} => {TIO}	0.0539683	0.809524	6.89189	17	0.574472	0.0126984
{AMP,TIO,GEN} => {FOX}	0.0412698	1	7.5	13	0.528962	0
{AMP,TIO,STR} => {FOX}	0.0444444	1	7.5	14	0.549841	0
{AMP,FOX,STR} => {TIO}	0.0444444	0.823529	7.01113	14	0.523782	0.00952381
{AMP,TIO,TET} => {FOX}	0.0634921	1	7.5	20	0.663836	0
{AMP,FOX,TET} => {TIO}	0.0634921	0.909091	7.73956	20	0.673732	0.00634921
{AMP,TIO,FIS} => {FOX}	0.0539683	1	7.5	17	0.608938	0
{AMP,FOX,FIS} => {TIO}	0.0539683	0.809524	6.89189	17	0.574472	0.0126984
{TIO,GEN,FIS} => {FOX}	0.0412698	1	7.5	13	0.528962	0
{TIO,STR,FIS} => {FOX}	0.0412698	1	7.5	13	0.528962	0
{TIO,FIS,TET} => {FOX}	0.0444444	1	7.5	14	0.549841	0
{FOX,FIS,TET} => {TIO}	0.0444444	0.875	7.44932	14	0.544273	0.00634921
{AMP,TIO,GEN} => {AMC}	0.0412698	1	7.5	13	0.528962	0
{AMP,TIO,STR} => {AMC}	0.0444444	1	7.5	14	0.549841	0
{AMC,AMP,STR} => {TIO}	0.0444444	0.823529	7.01113	14	0.523782	0.00952381
{AMP,TIO,TET} => {AMC}	0.0634921	1	7.5	20	0.663836	0
{AMC,AMP,TET} => {TIO}	0.0634921	0.909091	7.73956	20	0.673732	0.00634921
{AMP,TIO,FIS} => {AMC}	0.0539683	1	7.5	17	0.608938	0
{AMC,AMP,FIS} => {TIO}	0.0539683	0.809524	6.89189	17	0.574472	0.0126984
{TIO,GEN,FIS} => {AMC}	0.0412698	1	7.5	13	0.528962	0
{TIO,STR,FIS} => {AMC}	0.0412698	1	7.5	13	0.528962	0
{TIO,FIS,TET} => {AMC}	0.0444444	1	7.5	14	0.549841	0
{AMC,FIS,TET} => {TIO}	0.0444444	0.875	7.44932	14	0.544273	0.00634921
{AMC,AXO,FOX} => {AMP}	0.12381	1	4.5	39	0.703253	0
{AMP,AXO,FOX} => {AMC}	0.12381	1	7.5	39	0.958373	0
{AMC,AMP,AXO} => {FOX}	0.12381	1	7.5	39	0.958373	0
{AMC,AMP,FOX} => {AXO}	0.12381	0.928571	7.5	39	0.958373	0.00952381
{AXO,FOX,GEN} => {AMC}	0.047619	1	7.5	15	0.570088	0
{AMC,AXO,GEN} => {FOX}	0.047619	1	7.5	15	0.570088	0
{AMC,FOX,GEN} => {AXO}	0.047619	0.9375	7.57212	15	0.571488	0.0031746
{AXO,FOX,STR} => {AMC}	0.0507937	1	7.5	16	0.589768	0
{AMC,AXO,STR} => {FOX}	0.0507937	1	7.5	16	0.589768	0
{AMC,FOX,STR} => {AXO}	0.0507937	0.941176	7.60181	16	0.59273	0.0031746
{AXO,FOX,TET} => {AMC}	0.0666667	1	7.5	21	0.681385	0
{AMC,AXO,TET} => {FOX}	0.0666667	1	7.5	21	0.681385	0
{AMC,FOX,TET} => {AXO}	0.0666667	0.954545	7.70979	21	0.691137	0.0031746
{AXO,FOX,FIS} => {AMC}	0.0603175	1	7.5	19	0.645933	0
{AMC,AXO,FIS} => {FOX}	0.0603175	1	7.5	19	0.645933	0
{AMC,FOX,FIS} => {AXO}	0.0603175	0.904762	7.30769	19	0.633701	0.00634921
{AMP,AXO,GEN} => {FOX}	0.047619	1	7.5	15	0.570088	0
{AMP,FOX,GEN} => {AXO}	0.047619	0.9375	7.57212	15	0.571488	0.0031746
{AMP,AXO,STR} => {FOX}	0.0507937	1	7.5	16	0.589768	0
{AMP,FOX,STR} => {AXO}	0.0507937	0.941176	7.60181	16	0.59273	0.0031746
{AMP,AXO,TET} => {FOX}	0.0666667	1	7.5	21	0.681385	0
{AMP,FOX,TET} => {AXO}	0.0666667	0.954545	7.70979	21	0.691137	0.0031746
{AMP,AXO,FIS} => {FOX}	0.0603175	1	7.5	19	0.645933	0
{AMP,FOX,FIS} => {AXO}	0.0603175	0.904762	7.30769	19	0.633701	0.00634921
{AXO,GEN,STR} => {FOX}	0.0412698	1	7.5	13	0.528962	0
{FOX,GEN,STR} => {AXO}	0.0412698	0.928571	7.5	13	0.526953	0.0031746
{AXO,GEN,TET} => {FOX}	0.0380952	1	7.5	12	0.507371	0
{FOX,GEN,TET} => {AXO}	0.0380952	1	8.07692	12	0.529409	0
{AXO,GEN,FIS} => {FOX}	0.047619	1	7.5	15	0.570088	0
{FOX,GEN,FIS} => {AXO}	0.047619	0.9375	7.57212	15	0.571488	0.0031746
{AXO,STR,TET} => {FOX}	0.0380952	1	7.5	12	0.507371	0
{FOX,STR,TET} => {AXO}	0.0380952	1	8.07692	12	0.529409	0
{AXO,STR,FIS} => {FOX}	0.047619	1	7.5	15	0.570088	0
{FOX,STR,FIS} => {AXO}	0.047619	0.9375	7.57212	15	0.571488	0.0031746
{AXO,FIS,TET} => {FOX}	0.047619	1	7.5	15	0.570088	0
{FOX,FIS,TET} => {AXO}	0.047619	0.9375	7.57212	15	0.571488	0.0031746
{AMP,AXO,GEN} => {AMC}	0.047619	1	7.5	15	0.570088	0
{AMC,AMP,GEN} => {AXO}	0.047619	0.9375	7.57212	15	0.571488	0.0031746
{AMP,AXO,STR} => {AMC}	0.0507937	1	7.5	16	0.589768	0
{AMC,AMP,STR} => {AXO}	0.0507937	0.941176	7.60181	16	0.59273	0.0031746
{AMP,AXO,TET} => {AMC}	0.0666667	1	7.5	21	0.681385	0
{AMC,AMP,TET} => {AXO}	0.0666667	0.954545	7.70979	21	0.691137	0.0031746
{AMP,AXO,FIS} => {AMC}	0.0603175	1	7.5	19	0.645933	0
{AMC,AMP,FIS} => {AXO}	0.0603175	0.904762	7.30769	19	0.633701	0.00634921
{AXO,GEN,STR} => {AMC}	0.0412698	1	7.5	13	0.528962	0
{AMC,GEN,STR} => {AXO}	0.0412698	0.928571	7.5	13	0.526953	0.0031746
{AXO,GEN,TET} => {AMC}	0.0380952	1	7.5	12	0.507371	0
{AMC,GEN,TET} => {AXO}	0.0380952	1	8.07692	12	0.529409	0
{AXO,GEN,FIS} => {AMC}	0.047619	1	7.5	15	0.570088	0
{AMC,GEN,FIS} => {AXO}	0.047619	0.9375	7.57212	15	0.571488	0.0031746
{AXO,STR,TET} => {AMC}	0.0380952	1	7.5	12	0.507371	0
{AMC,STR,TET} => {AXO}	0.0380952	1	8.07692	12	0.529409	0
{AXO,STR,FIS} => {AMC}	0.047619	1	7.5	15	0.570088	0
{AMC,STR,FIS} => {AXO}	0.047619	0.9375	7.57212	15	0.571488	0.0031746
{AXO,FIS,TET} => {AMC}	0.047619	1	7.5	15	0.570088	0
{AMC,FIS,TET} => {AXO}	0.047619	0.9375	7.57212	15	0.571488	0.0031746
{AMP,FOX,GEN} => {AMC}	0.0507937	1	7.5	16	0.589768	0
{AMC,AMP,GEN} => {FOX}	0.0507937	1	7.5	16	0.589768	0
{AMP,FOX,STR} => {AMC}	0.0539683	1	7.5	17	0.608938	0
{AMC,AMP,STR} => {FOX}	0.0539683	1	7.5	17	0.608938	0
{AMC,FOX,TET} => {AMP}	0.0698413	1	4.5	22	0.512639	0
{AMP,FOX,TET} => {AMC}	0.0698413	1	7.5	22	0.698609	0
{AMC,AMP,TET} => {FOX}	0.0698413	1	7.5	22	0.698609	0
{AMP,FOX,FIS} => {AMC}	0.0666667	1	7.5	21	0.681385	0
{AMC,AMP,FIS} => {FOX}	0.0666667	1	7.5	21	0.681385	0
{FOX,GEN,STR} => {AMC}	0.0444444	1	7.5	14	0.549841	0
{AMC,GEN,STR} => {FOX}	0.0444444	1	7.5	14	0.549841	0
{FOX,GEN,TET} => {AMC}	0.0380952	1	7.5	12	0.507371	0
{AMC,GEN,TET} => {FOX}	0.0380952	1	7.5	12	0.507371	0
{FOX,GEN,FIS} => {AMC}	0.0507937	1	7.5	16	0.589768	0
{AMC,GEN,FIS} => {FOX}	0.0507937	1	7.5	16	0.589768	0
{FOX,STR,TET} => {AMC}	0.0380952	1	7.5	12	0.507371	0
{AMC,STR,TET} => {FOX}	0.0380952	1	7.5	12	0.507371	0
{FOX,STR,FIS} => {AMC}	0.0507937	1	7.5	16	0.589768	0
{AMC,STR,FIS} => {FOX}	0.0507937	1	7.5	16	0.589768	0
{FOX,FIS,TET} => {AMC}	0.0507937	1	7.5	16	0.589768	0
{AMC,FIS,TET} => {FOX}	0.0507937	1	7.5	16	0.589768	0
{GEN,STR,TET} => {FIS}	0.152381	1	2.46094	48	0.512485	0
{AMC,AXO,FOX,TIO} => {AMP}	0.11746	1	4.5	37	0.682515	0
{AMP,AXO,FOX,TIO} => {AMC}	0.11746	1	7.5	37	0.930112	0
{AMC,AMP,AXO,TIO} => {FOX}	0.11746	1	7.5	37	0.930112	0
{AMC,AMP,FOX,TIO} => {AXO}	0.11746	1	8.07692	37	0.970512	0
{AMC,AMP,AXO,FOX} => {TIO}	0.11746	0.948718	8.07692	37	0.970512	0.00634921
{AXO,FOX,TIO,GEN} => {AMC}	0.0412698	1	7.5	13	0.528962	0
{AMC,AXO,TIO,GEN} => {FOX}	0.0412698	1	7.5	13	0.528962	0
{AMC,FOX,TIO,GEN} => {AXO}	0.0412698	1	8.07692	13	0.551938	0
{AMC,AXO,FOX,GEN} => {TIO}	0.0412698	0.866667	7.37838	13	0.520324	0.00634921
{AXO,FOX,TIO,STR} => {AMC}	0.0444444	1	7.5	14	0.549841	0
{AMC,AXO,TIO,STR} => {FOX}	0.0444444	1	7.5	14	0.549841	0
{AMC,FOX,TIO,STR} => {AXO}	0.0444444	1	8.07692	14	0.573724	0
{AMC,AXO,FOX,STR} => {TIO}	0.0444444	0.875	7.44932	14	0.544273	0.00634921
{AXO,FOX,TIO,TET} => {AMC}	0.0634921	1	7.5	20	0.663836	0
{AMC,AXO,TIO,TET} => {FOX}	0.0634921	1	7.5	20	0.663836	0
{AMC,FOX,TIO,TET} => {AXO}	0.0634921	1	8.07692	20	0.69267	0
{AMC,AXO,FOX,TET} => {TIO}	0.0634921	0.952381	8.10811	20	0.693056	0.0031746
{AXO,FOX,TIO,FIS} => {AMC}	0.0539683	1	7.5	17	0.608938	0
{AMC,AXO,TIO,FIS} => {FOX}	0.0539683	1	7.5	17	0.608938	0
{AMC,FOX,TIO,FIS} => {AXO}	0.0539683	1	8.07692	17	0.635387	0
{AMC,AXO,FOX,FIS} => {TIO}	0.0539683	0.894737	7.61735	17	0.611637	0.00634921
{AMP,AXO,TIO,GEN} => {FOX}	0.0412698	1	7.5	13	0.528962	0
{AMP,FOX,TIO,GEN} => {AXO}	0.0412698	1	8.07692	13	0.551938	0
{AMP,AXO,FOX,GEN} => {TIO}	0.0412698	0.866667	7.37838	13	0.520324	0.00634921
{AMP,AXO,TIO,STR} => {FOX}	0.0444444	1	7.5	14	0.549841	0
{AMP,FOX,TIO,STR} => {AXO}	0.0444444	1	8.07692	14	0.573724	0
{AMP,AXO,FOX,STR} => {TIO}	0.0444444	0.875	7.44932	14	0.544273	0.00634921
{AMP,AXO,TIO,TET} => {FOX}	0.0634921	1	7.5	20	0.663836	0
{AMP,FOX,TIO,TET} => {AXO}	0.0634921	1	8.07692	20	0.69267	0
{AMP,AXO,FOX,TET} => {TIO}	0.0634921	0.952381	8.10811	20	0.693056	0.0031746
{AMP,AXO,TIO,FIS} => {FOX}	0.0539683	1	7.5	17	0.608938	0
{AMP,FOX,TIO,FIS} => {AXO}	0.0539683	1	8.07692	17	0.635387	0
{AMP,AXO,FOX,FIS} => {TIO}	0.0539683	0.894737	7.61735	17	0.611637	0.00634921
{FOX,TIO,GEN,STR} => {AXO}	0.0349206	1	8.07692	11	0.506036	0
{FOX,TIO,GEN,TET} => {AXO}	0.0349206	1	8.07692	11	0.506036	0
{AXO,TIO,GEN,FIS} => {FOX}	0.0412698	1	7.5	13	0.528962	0
{FOX,TIO,GEN,FIS} => {AXO}	0.0412698	1	8.07692	13	0.551938	0
{AXO,FOX,GEN,FIS} => {TIO}	0.0412698	0.866667	7.37838	13	0.520324	0.00634921
{FOX,TIO,STR,TET} => {AXO}	0.0349206	1	8.07692	11	0.506036	0
{AXO,TIO,STR,FIS} => {FOX}	0.0412698	1	7.5	13	0.528962	0
{FOX,TIO,STR,FIS} => {AXO}	0.0412698	1	8.07692	13	0.551938	0
{AXO,FOX,STR,FIS} => {TIO}	0.0412698	0.866667	7.37838	13	0.520324	0.00634921
{AXO,TIO,FIS,TET} => {FOX}	0.0444444	1	7.5	14	0.549841	0
{FOX,TIO,FIS,TET} => {AXO}	0.0444444	1	8.07692	14	0.573724	0
{AXO,FOX,FIS,TET} => {TIO}	0.0444444	0.933333	7.94595	14	0.566624	0.0031746
{AMP,AXO,TIO,GEN} => {AMC}	0.0412698	1	7.5	13	0.528962	0
{AMC,AMP,TIO,GEN} => {AXO}	0.0412698	1	8.07692	13	0.551938	0
{AMC,AMP,AXO,GEN} => {TIO}	0.0412698	0.866667	7.37838	13	0.520324	0.00634921
{AMP,AXO,TIO,STR} => {AMC}	0.0444444	1	7.5	14	0.549841	0
{AMC,AMP,TIO,STR} => {AXO}	0.0444444	1	8.07692	14	0.573724	0
{AMC,AMP,AXO,STR} => {TIO}	0.0444444	0.875	7.44932	14	0.544273	0.00634921
{AMP,AXO,TIO,TET} => {AMC}	0.0634921	1	7.5	20	0.663836	0
{AMC,AMP,TIO,TET} => {AXO}	0.0634921	1	8.07692	20	0.69267	0
{AMC,AMP,AXO,TET} => {TIO}	0.0634921	0.952381	8.10811	20	0.693056	0.0031746
{AMP,AXO,TIO,FIS} => {AMC}	0.0539683	1	7.5	17	0.608938	0
{AMC,AMP,TIO,FIS} => {AXO}	0.0539683	1	8.07692	17	0.635387	0
{AMC,AMP,AXO,FIS} => {TIO}	0.0539683	0.894737	7.61735	17	0.611637	0.00634921
{AMC,TIO,GEN,STR} => {AXO}	0.0349206	1	8.07692	11	0.506036	0
{AMC,TIO,GEN,TET} => {AXO}	0.0349206	1	8.07692	11	0.506036	0
{AXO,TIO,GEN,FIS} => {AMC}	0.0412698	1	7.5	13	0.528962	0
{AMC,TIO,GEN,FIS} => {AXO}	0.0412698	1	8.07692	13	0.551938	0
{AMC,AXO,GEN,FIS} => {TIO}	0.0412698	0.866667	7.37838	13	0.520324	0.00634921
{AMC,TIO,STR,TET} => {AXO}	0.0349206	1	8.07692	11	0.506036	0
{AXO,TIO,STR,FIS} => {AMC}	0.0412698	1	7.5	13	0.528962	0
{AMC,TIO,STR,FIS} => {AXO}	0.0412698	1	8.07692	13	0.551938	0
{AMC,AXO,STR,FIS} => {TIO}	0.0412698	0.866667	7.37838	13	0.520324	0.00634921
{AXO,TIO,FIS,TET} => {AMC}	0.0444444	1	7.5	14	0.549841	0
{AMC,TIO,FIS,TET} => {AXO}	0.0444444	1	8.07692	14	0.573724	0
{AMC,AXO,FIS,TET} => {TIO}	0.0444444	0.933333	7.94595	14	0.566624	0.0031746
{AMP,TIO,GEN,STR} => {AXO}	0.0349206	1	8.07692	11	0.506036	0
{AMP,TIO,GEN,TET} => {AXO}	0.0349206	1	8.07692	11	0.506036	0
{AMP,TIO,GEN,FIS} => {AXO}	0.0412698	1	8.07692	13	0.551938	0
{AMP,AXO,GEN,FIS} => {TIO}	0.0412698	0.866667	7.37838	13	0.520324	0.00634921
{AMP,TIO,STR,TET} => {AXO}	0.0349206	1	8.07692	11	0.506036	0
{AMP,TIO,STR,FIS} => {AXO}	0.0412698	1	8.07692	13	0.551938	0
{AMP,AXO,STR,FIS} => {TIO}	0.0412698	0.866667	7.37838	13	0.520324	0.00634921
{AMP,TIO,FIS,TET} => {AXO}	0.0444444	1	8.07692	14	0.573724	0
{AMP,AXO,FIS,TET} => {TIO}	0.0444444	0.933333	7.94595	14	0.566624	0.0031746
{TIO,GEN,STR,FIS} => {AXO}	0.0349206	1	8.07692	11	0.506036	0
{TIO,GEN,FIS,TET} => {AXO}	0.0349206	1	8.07692	11	0.506036	0
{TIO,STR,FIS,TET} => {AXO}	0.0349206	1	8.07692	11	0.506036	0
{AMP,FOX,TIO,GEN} => {AMC}	0.0412698	1	7.5	13	0.528962	0
{AMC,AMP,TIO,GEN} => {FOX}	0.0412698	1	7.5	13	0.528962	0
{AMP,FOX,TIO,STR} => {AMC}	0.0444444	1	7.5	14	0.549841	0
{AMC,AMP,TIO,STR} => {FOX}	0.0444444	1	7.5	14	0.549841	0
{AMC,AMP,FOX,STR} => {TIO}	0.0444444	0.823529	7.01113	14	0.523782	0.00952381
{AMP,FOX,TIO,TET} => {AMC}	0.0634921	1	7.5	20	0.663836	0
{AMC,AMP,TIO,TET} => {FOX}	0.0634921	1	7.5	20	0.663836	0
{AMC,AMP,FOX,TET} => {TIO}	0.0634921	0.909091	7.73956	20	0.673732	0.00634921
{AMP,FOX,TIO,FIS} => {AMC}	0.0539683	1	7.5	17	0.608938	0
{AMC,AMP,TIO,FIS} => {FOX}	0.0539683	1	7.5	17	0.608938	0
{AMC,AMP,FOX,FIS} => {TIO}	0.0539683	0.809524	6.89189	17	0.574472	0.0126984
{FOX,TIO,GEN,FIS} => {AMC}	0.0412698	1	7.5	13	0.528962	0
{AMC,TIO,GEN,FIS} => {FOX}	0.0412698	1	7.5	13	0.528962	0
{FOX,TIO,STR,FIS} => {AMC}	0.0412698	1	7.5	13	0.528962	0
{AMC,TIO,STR,FIS} => {FOX}	0.0412698	1	7.5	13	0.528962	0
{FOX,TIO,FIS,TET} => {AMC}	0.0444444	1	7.5	14	0.549841	0
{AMC,TIO,FIS,TET} => {FOX}	0.0444444	1	7.5	14	0.549841	0
{AMC,FOX,FIS,TET} => {TIO}	0.0444444	0.875	7.44932	14	0.544273	0.00634921
{AMP,TIO,GEN,FIS} => {FOX}	0.0412698	1	7.5	13	0.528962	0
{AMP,TIO,STR,FIS} => {FOX}	0.0412698	1	7.5	13	0.528962	0
{AMP,TIO,FIS,TET} => {FOX}	0.0444444	1	7.5	14	0.549841	0
{AMP,FOX,FIS,TET} => {TIO}	0.0444444	0.875	7.44932	14	0.544273	0.00634921
{AMP,TIO,GEN,FIS} => {AMC}	0.0412698	1	7.5	13	0.528962	0
{AMP,TIO,STR,FIS} => {AMC}	0.0412698	1	7.5	13	0.528962	0
{AMP,TIO,FIS,TET} => {AMC}	0.0444444	1	7.5	14	0.549841	0
{AMC,AMP,FIS,TET} => {TIO}	0.0444444	0.875	7.44932	14	0.544273	0.00634921
{AMP,AXO,FOX,GEN} => {AMC}	0.047619	1	7.5	15	0.570088	0
{AMC,AMP,AXO,GEN} => {FOX}	0.047619	1	7.5	15	0.570088	0
{AMC,AMP,FOX,GEN} => {AXO}	0.047619	0.9375	7.57212	15	0.571488	0.0031746
{AMP,AXO,FOX,STR} => {AMC}	0.0507937	1	7.5	16	0.589768	0
{AMC,AMP,AXO,STR} => {FOX}	0.0507937	1	7.5	16	0.589768	0
{AMC,AMP,FOX,STR} => {AXO}	0.0507937	0.941176	7.60181	16	0.59273	0.0031746
{AMP,AXO,FOX,TET} => {AMC}	0.0666667	1	7.5	21	0.681385	0
{AMC,AMP,AXO,TET} => {FOX}	0.0666667	1	7.5	21	0.681385	0
{AMC,AMP,FOX,TET} => {AXO}	0.0666667	0.954545	7.70979	21	0.691137	0.0031746
{AMP,AXO,FOX,FIS} => {AMC}	0.0603175	1	7.5	19	0.645933	0
{AMC,AMP,AXO,FIS} => {FOX}	0.0603175	1	7.5	19	0.645933	0
{AMC,AMP,FOX,FIS} => {AXO}	0.0603175	0.904762	7.30769	19	0.633701	0.00634921
{AXO,FOX,GEN,STR} => {AMC}	0.0412698	1	7.5	13	0.528962	0
{AMC,AXO,GEN,STR} => {FOX}	0.0412698	1	7.5	13	0.528962	0
{AMC,FOX,GEN,STR} => {AXO}	0.0412698	0.928571	7.5	13	0.526953	0.0031746
{AXO,FOX,GEN,TET} => {AMC}	0.0380952	1	7.5	12	0.507371	0
{AMC,AXO,GEN,TET} => {FOX}	0.0380952	1	7.5	12	0.507371	0
{AMC,FOX,GEN,TET} => {AXO}	0.0380952	1	8.07692	12	0.529409	0
{AXO,FOX,GEN,FIS} => {AMC}	0.047619	1	7.5	15	0.570088	0
{AMC,AXO,GEN,FIS} => {FOX}	0.047619	1	7.5	15	0.570088	0
{AMC,FOX,GEN,FIS} => {AXO}	0.047619	0.9375	7.57212	15	0.571488	0.0031746
{AXO,FOX,STR,TET} => {AMC}	0.0380952	1	7.5	12	0.507371	0
{AMC,AXO,STR,TET} => {FOX}	0.0380952	1	7.5	12	0.507371	0
{AMC,FOX,STR,TET} => {AXO}	0.0380952	1	8.07692	12	0.529409	0
{AXO,FOX,STR,FIS} => {AMC}	0.047619	1	7.5	15	0.570088	0
{AMC,AXO,STR,FIS} => {FOX}	0.047619	1	7.5	15	0.570088	0
{AMC,FOX,STR,FIS} => {AXO}	0.047619	0.9375	7.57212	15	0.571488	0.0031746
{AXO,FOX,FIS,TET} => {AMC}	0.047619	1	7.5	15	0.570088	0
{AMC,AXO,FIS,TET} => {FOX}	0.047619	1	7.5	15	0.570088	0
{AMC,FOX,FIS,TET} => {AXO}	0.047619	0.9375	7.57212	15	0.571488	0.0031746
{AMP,AXO,GEN,STR} => {FOX}	0.0412698	1	7.5	13	0.528962	0
{AMP,FOX,GEN,STR} => {AXO}	0.0412698	0.928571	7.5	13	0.526953	0.0031746
{AMP,AXO,GEN,TET} => {FOX}	0.0380952	1	7.5	12	0.507371	0
{AMP,FOX,GEN,TET} => {AXO}	0.0380952	1	8.07692	12	0.529409	0
{AMP,AXO,GEN,FIS} => {FOX}	0.047619	1	7.5	15	0.570088	0
{AMP,FOX,GEN,FIS} => {AXO}	0.047619	0.9375	7.57212	15	0.571488	0.0031746
{AMP,AXO,STR,TET} => {FOX}	0.0380952	1	7.5	12	0.507371	0
{AMP,FOX,STR,TET} => {AXO}	0.0380952	1	8.07692	12	0.529409	0
{AMP,AXO,STR,FIS} => {FOX}	0.047619	1	7.5	15	0.570088	0
{AMP,FOX,STR,FIS} => {AXO}	0.047619	0.9375	7.57212	15	0.571488	0.0031746
{AMP,AXO,FIS,TET} => {FOX}	0.047619	1	7.5	15	0.570088	0
{AMP,FOX,FIS,TET} => {AXO}	0.047619	0.9375	7.57212	15	0.571488	0.0031746
{AXO,GEN,STR,FIS} => {FOX}	0.0412698	1	7.5	13	0.528962	0
{FOX,GEN,STR,FIS} => {AXO}	0.0412698	0.928571	7.5	13	0.526953	0.0031746
{AXO,GEN,FIS,TET} => {FOX}	0.0380952	1	7.5	12	0.507371	0
{FOX,GEN,FIS,TET} => {AXO}	0.0380952	1	8.07692	12	0.529409	0
{AXO,STR,FIS,TET} => {FOX}	0.0380952	1	7.5	12	0.507371	0
{FOX,STR,FIS,TET} => {AXO}	0.0380952	1	8.07692	12	0.529409	0
{AMP,AXO,GEN,STR} => {AMC}	0.0412698	1	7.5	13	0.528962	0
{AMC,AMP,GEN,STR} => {AXO}	0.0412698	0.928571	7.5	13	0.526953	0.0031746
{AMP,AXO,GEN,TET} => {AMC}	0.0380952	1	7.5	12	0.507371	0
{AMC,AMP,GEN,TET} => {AXO}	0.0380952	1	8.07692	12	0.529409	0
{AMP,AXO,GEN,FIS} => {AMC}	0.047619	1	7.5	15	0.570088	0
{AMC,AMP,GEN,FIS} => {AXO}	0.047619	0.9375	7.57212	15	0.571488	0.0031746
{AMP,AXO,STR,TET} => {AMC}	0.0380952	1	7.5	12	0.507371	0
{AMC,AMP,STR,TET} => {AXO}	0.0380952	1	8.07692	12	0.529409	0
{AMP,AXO,STR,FIS} => {AMC}	0.047619	1	7.5	15	0.570088	0
{AMC,AMP,STR,FIS} => {AXO}	0.047619	0.9375	7.57212	15	0.571488	0.0031746
{AMP,AXO,FIS,TET} => {AMC}	0.047619	1	7.5	15	0.570088	0
{AMC,AMP,FIS,TET} => {AXO}	0.047619	0.9375	7.57212	15	0.571488	0.0031746
{AXO,GEN,STR,FIS} => {AMC}	0.0412698	1	7.5	13	0.528962	0
{AMC,GEN,STR,FIS} => {AXO}	0.0412698	0.928571	7.5	13	0.526953	0.0031746
{AXO,GEN,FIS,TET} => {AMC}	0.0380952	1	7.5	12	0.507371	0
{AMC,GEN,FIS,TET} => {AXO}	0.0380952	1	8.07692	12	0.529409	0
{AXO,STR,FIS,TET} => {AMC}	0.0380952	1	7.5	12	0.507371	0
{AMC,STR,FIS,TET} => {AXO}	0.0380952	1	8.07692	12	0.529409	0
{AMP,FOX,GEN,STR} => {AMC}	0.0444444	1	7.5	14	0.549841	0
{AMC,AMP,GEN,STR} => {FOX}	0.0444444	1	7.5	14	0.549841	0
{AMP,FOX,GEN,TET} => {AMC}	0.0380952	1	7.5	12	0.507371	0
{AMC,AMP,GEN,TET} => {FOX}	0.0380952	1	7.5	12	0.507371	0
{AMP,FOX,GEN,FIS} => {AMC}	0.0507937	1	7.5	16	0.589768	0
{AMC,AMP,GEN,FIS} => {FOX}	0.0507937	1	7.5	16	0.589768	0
{AMP,FOX,STR,TET} => {AMC}	0.0380952	1	7.5	12	0.507371	0
{AMC,AMP,STR,TET} => {FOX}	0.0380952	1	7.5	12	0.507371	0
{AMP,FOX,STR,FIS} => {AMC}	0.0507937	1	7.5	16	0.589768	0
{AMC,AMP,STR,FIS} => {FOX}	0.0507937	1	7.5	16	0.589768	0
{AMP,FOX,FIS,TET} => {AMC}	0.0507937	1	7.5	16	0.589768	0
{AMC,AMP,FIS,TET} => {FOX}	0.0507937	1	7.5	16	0.589768	0
{FOX,GEN,STR,FIS} => {AMC}	0.0444444	1	7.5	14	0.549841	0
{AMC,GEN,STR,FIS} => {FOX}	0.0444444	1	7.5	14	0.549841	0
{FOX,GEN,FIS,TET} => {AMC}	0.0380952	1	7.5	12	0.507371	0
{AMC,GEN,FIS,TET} => {FOX}	0.0380952	1	7.5	12	0.507371	0
{FOX,STR,FIS,TET} => {AMC}	0.0380952	1	7.5	12	0.507371	0
{AMC,STR,FIS,TET} => {FOX}	0.0380952	1	7.5	12	0.507371	0
{AMP,AXO,FOX,TIO,GEN} => {AMC}	0.0412698	1	7.5	13	0.528962	0
{AMC,AMP,AXO,TIO,GEN} => {FOX}	0.0412698	1	7.5	13	0.528962	0
{AMC,AMP,FOX,TIO,GEN} => {AXO}	0.0412698	1	8.07692	13	0.551938	0
{AMC,AMP,AXO,FOX,GEN} => {TIO}	0.0412698	0.866667	7.37838	13	0.520324	0.00634921
{AMP,AXO,FOX,TIO,STR} => {AMC}	0.0444444	1	7.5	14	0.549841	0
{AMC,AMP,AXO,TIO,STR} => {FOX}	0.0444444	1	7.5	14	0.549841	0
{AMC,AMP,FOX,TIO,STR} => {AXO}	0.0444444	1	8.07692	14	0.573724	0
{AMC,AMP,AXO,FOX,STR} => {TIO}	0.0444444	0.875	7.44932	14	0.544273	0.00634921
{AMP,AXO,FOX,TIO,TET} => {AMC}	0.0634921	1	7.5	20	0.663836	0
{AMC,AMP,AXO,TIO,TET} => {FOX}	0.0634921	1	7.5	20	0.663836	0
{AMC,AMP,FOX,TIO,TET} => {AXO}	0.0634921	1	8.07692	20	0.69267	0
{AMC,AMP,AXO,FOX,TET} => {TIO}	0.0634921	0.952381	8.10811	20	0.693056	0.0031746
{AMP,AXO,FOX,TIO,FIS} => {AMC}	0.0539683	1	7.5	17	0.608938	0
{AMC,AMP,AXO,TIO,FIS} => {FOX}	0.0539683	1	7.5	17	0.608938	0
{AMC,AMP,FOX,TIO,FIS} => {AXO}	0.0539683	1	8.07692	17	0.635387	0
{AMC,AMP,AXO,FOX,FIS} => {TIO}	0.0539683	0.894737	7.61735	17	0.611637	0.00634921
{AMC,FOX,TIO,GEN,STR} => {AXO}	0.0349206	1	8.07692	11	0.506036	0
{AMC,FOX,TIO,GEN,TET} => {AXO}	0.0349206	1	8.07692	11	0.506036	0
{AXO,FOX,TIO,GEN,FIS} => {AMC}	0.0412698	1	7.5	13	0.528962	0
{AMC,AXO,TIO,GEN,FIS} => {FOX}	0.0412698	1	7.5	13	0.528962	0
{AMC,FOX,TIO,GEN,FIS} => {AXO}	0.0412698	1	8.07692	13	0.551938	0
{AMC,AXO,FOX,GEN,FIS} => {TIO}	0.0412698	0.866667	7.37838	13	0.520324	0.00634921
{AMC,FOX,TIO,STR,TET} => {AXO}	0.0349206	1	8.07692	11	0.506036	0
{AXO,FOX,TIO,STR,FIS} => {AMC}	0.0412698	1	7.5	13	0.528962	0
{AMC,AXO,TIO,STR,FIS} => {FOX}	0.0412698	1	7.5	13	0.528962	0
{AMC,FOX,TIO,STR,FIS} => {AXO}	0.0412698	1	8.07692	13	0.551938	0
{AMC,AXO,FOX,STR,FIS} => {TIO}	0.0412698	0.866667	7.37838	13	0.520324	0.00634921
{AXO,FOX,TIO,FIS,TET} => {AMC}	0.0444444	1	7.5	14	0.549841	0
{AMC,AXO,TIO,FIS,TET} => {FOX}	0.0444444	1	7.5	14	0.549841	0
{AMC,FOX,TIO,FIS,TET} => {AXO}	0.0444444	1	8.07692	14	0.573724	0
{AMC,AXO,FOX,FIS,TET} => {TIO}	0.0444444	0.933333	7.94595	14	0.566624	0.0031746
{AMP,FOX,TIO,GEN,STR} => {AXO}	0.0349206	1	8.07692	11	0.506036	0
{AMP,FOX,TIO,GEN,TET} => {AXO}	0.0349206	1	8.07692	11	0.506036	0
{AMP,AXO,TIO,GEN,FIS} => {FOX}	0.0412698	1	7.5	13	0.528962	0
{AMP,FOX,TIO,GEN,FIS} => {AXO}	0.0412698	1	8.07692	13	0.551938	0
{AMP,AXO,FOX,GEN,FIS} => {TIO}	0.0412698	0.866667	7.37838	13	0.520324	0.00634921
{AMP,FOX,TIO,STR,TET} => {AXO}	0.0349206	1	8.07692	11	0.506036	0
{AMP,AXO,TIO,STR,FIS} => {FOX}	0.0412698	1	7.5	13	0.528962	0
{AMP,FOX,TIO,STR,FIS} => {AXO}	0.0412698	1	8.07692	13	0.551938	0
{AMP,AXO,FOX,STR,FIS} => {TIO}	0.0412698	0.866667	7.37838	13	0.520324	0.00634921
{AMP,AXO,TIO,FIS,TET} => {FOX}	0.0444444	1	7.5	14	0.549841	0
{AMP,FOX,TIO,FIS,TET} => {AXO}	0.0444444	1	8.07692	14	0.573724	0
{AMP,AXO,FOX,FIS,TET} => {TIO}	0.0444444	0.933333	7.94595	14	0.566624	0.0031746
{FOX,TIO,GEN,STR,FIS} => {AXO}	0.0349206	1	8.07692	11	0.506036	0
{FOX,TIO,GEN,FIS,TET} => {AXO}	0.0349206	1	8.07692	11	0.506036	0
{FOX,TIO,STR,FIS,TET} => {AXO}	0.0349206	1	8.07692	11	0.506036	0
{AMC,AMP,TIO,GEN,STR} => {AXO}	0.0349206	1	8.07692	11	0.506036	0
{AMC,AMP,TIO,GEN,TET} => {AXO}	0.0349206	1	8.07692	11	0.506036	0
{AMP,AXO,TIO,GEN,FIS} => {AMC}	0.0412698	1	7.5	13	0.528962	0
{AMC,AMP,TIO,GEN,FIS} => {AXO}	0.0412698	1	8.07692	13	0.551938	0
{AMC,AMP,AXO,GEN,FIS} => {TIO}	0.0412698	0.866667	7.37838	13	0.520324	0.00634921
{AMC,AMP,TIO,STR,TET} => {AXO}	0.0349206	1	8.07692	11	0.506036	0
{AMP,AXO,TIO,STR,FIS} => {AMC}	0.0412698	1	7.5	13	0.528962	0
{AMC,AMP,TIO,STR,FIS} => {AXO}	0.0412698	1	8.07692	13	0.551938	0
{AMC,AMP,AXO,STR,FIS} => {TIO}	0.0412698	0.866667	7.37838	13	0.520324	0.00634921
{AMP,AXO,TIO,FIS,TET} => {AMC}	0.0444444	1	7.5	14	0.549841	0
{AMC,AMP,TIO,FIS,TET} => {AXO}	0.0444444	1	8.07692	14	0.573724	0
{AMC,AMP,AXO,FIS,TET} => {TIO}	0.0444444	0.933333	7.94595	14	0.566624	0.0031746
{AMC,TIO,GEN,STR,FIS} => {AXO}	0.0349206	1	8.07692	11	0.506036	0
{AMC,TIO,GEN,FIS,TET} => {AXO}	0.0349206	1	8.07692	11	0.506036	0
{AMC,TIO,STR,FIS,TET} => {AXO}	0.0349206	1	8.07692	11	0.506036	0
{AMP,TIO,GEN,STR,FIS} => {AXO}	0.0349206	1	8.07692	11	0.506036	0
{AMP,TIO,GEN,FIS,TET} => {AXO}	0.0349206	1	8.07692	11	0.506036	0
{AMP,TIO,STR,FIS,TET} => {AXO}	0.0349206	1	8.07692	11	0.506036	0
{AMP,FOX,TIO,GEN,FIS} => {AMC}	0.0412698	1	7.5	13	0.528962	0
{AMC,AMP,TIO,GEN,FIS} => {FOX}	0.0412698	1	7.5	13	0.528962	0
{AMP,FOX,TIO,STR,FIS} => {AMC}	0.0412698	1	7.5	13	0.528962	0
{AMC,AMP,TIO,STR,FIS} => {FOX}	0.0412698	1	7.5	13	0.528962	0
{AMP,FOX,TIO,FIS,TET} => {AMC}	0.0444444	1	7.5	14	0.549841	0
{AMC,AMP,TIO,FIS,TET} => {FOX}	0.0444444	1	7.5	14	0.549841	0
{AMC,AMP,FOX,FIS,TET} => {TIO}	0.0444444	0.875	7.44932	14	0.544273	0.00634921
{AMP,AXO,FOX,GEN,STR} => {AMC}	0.0412698	1	7.5	13	0.528962	0
{AMC,AMP,AXO,GEN,STR} => {FOX}	0.0412698	1	7.5	13	0.528962	0
{AMC,AMP,FOX,GEN,STR} => {AXO}	0.0412698	0.928571	7.5	13	0.526953	0.0031746
{AMP,AXO,FOX,GEN,TET} => {AMC}	0.0380952	1	7.5	12	0.507371	0
{AMC,AMP,AXO,GEN,TET} => {FOX}	0.0380952	1	7.5	12	0.507371	0
{AMC,AMP,FOX,GEN,TET} => {AXO}	0.0380952	1	8.07692	12	0.529409	0
{AMP,AXO,FOX,GEN,FIS} => {AMC}	0.047619	1	7.5	15	0.570088	0
{AMC,AMP,AXO,GEN,FIS} => {FOX}	0.047619	1	7.5	15	0.570088	0
{AMC,AMP,FOX,GEN,FIS} => {AXO}	0.047619	0.9375	7.57212	15	0.571488	0.0031746
{AMP,AXO,FOX,STR,TET} => {AMC}	0.0380952	1	7.5	12	0.507371	0
{AMC,AMP,AXO,STR,TET} => {FOX}	0.0380952	1	7.5	12	0.507371	0
{AMC,AMP,FOX,STR,TET} => {AXO}	0.0380952	1	8.07692	12	0.529409	0
{AMP,AXO,FOX,STR,FIS} => {AMC}	0.047619	1	7.5	15	0.570088	0
{AMC,AMP,AXO,STR,FIS} => {FOX}	0.047619	1	7.5	15	0.570088	0
{AMC,AMP,FOX,STR,FIS} => {AXO}	0.047619	0.9375	7.57212	15	0.571488	0.0031746
{AMP,AXO,FOX,FIS,TET} => {AMC}	0.047619	1	7.5	15	0.570088	0
{AMC,AMP,AXO,FIS,TET} => {FOX}	0.047619	1	7.5	15	0.570088	0
{AMC,AMP,FOX,FIS,TET} => {AXO}	0.047619	0.9375	7.57212	15	0.571488	0.0031746
{AXO,FOX,GEN,STR,FIS} => {AMC}	0.0412698	1	7.5	13	0.528962	0
{AMC,AXO,GEN,STR,FIS} => {FOX}	0.0412698	1	7.5	13	0.528962	0
{AMC,FOX,GEN,STR,FIS} => {AXO}	0.0412698	0.928571	7.5	13	0.526953	0.0031746
{AXO,FOX,GEN,FIS,TET} => {AMC}	0.0380952	1	7.5	12	0.507371	0
{AMC,AXO,GEN,FIS,TET} => {FOX}	0.0380952	1	7.5	12	0.507371	0
{AMC,FOX,GEN,FIS,TET} => {AXO}	0.0380952	1	8.07692	12	0.529409	0
{AXO,FOX,STR,FIS,TET} => {AMC}	0.0380952	1	7.5	12	0.507371	0
{AMC,AXO,STR,FIS,TET} => {FOX}	0.0380952	1	7.5	12	0.507371	0
{AMC,FOX,STR,FIS,TET} => {AXO}	0.0380952	1	8.07692	12	0.529409	0
{AMP,AXO,GEN,STR,FIS} => {FOX}	0.0412698	1	7.5	13	0.528962	0
{AMP,FOX,GEN,STR,FIS} => {AXO}	0.0412698	0.928571	7.5	13	0.526953	0.0031746
{AMP,AXO,GEN,FIS,TET} => {FOX}	0.0380952	1	7.5	12	0.507371	0
{AMP,FOX,GEN,FIS,TET} => {AXO}	0.0380952	1	8.07692	12	0.529409	0
{AMP,AXO,STR,FIS,TET} => {FOX}	0.0380952	1	7.5	12	0.507371	0
{AMP,FOX,STR,FIS,TET} => {AXO}	0.0380952	1	8.07692	12	0.529409	0
{AMP,AXO,GEN,STR,FIS} => {AMC}	0.0412698	1	7.5	13	0.528962	0
{AMC,AMP,GEN,STR,FIS} => {AXO}	0.0412698	0.928571	7.5	13	0.526953	0.0031746
{AMP,AXO,GEN,FIS,TET} => {AMC}	0.0380952	1	7.5	12	0.507371	0
{AMC,AMP,GEN,FIS,TET} => {AXO}	0.0380952	1	8.07692	12	0.529409	0
{AMP,AXO,STR,FIS,TET} => {AMC}	0.0380952	1	7.5	12	0.507371	0
{AMC,AMP,STR,FIS,TET} => {AXO}	0.0380952	1	8.07692	12	0.529409	0
{AMP,FOX,GEN,STR,FIS} => {AMC}	0.0444444	1	7.5	14	0.549841	0
{AMC,AMP,GEN,STR,FIS} => {FOX}	0.0444444	1	7.5	14	0.549841	0
{AMP,FOX,GEN,FIS,TET} => {AMC}	0.0380952	1	7.5	12	0.507371	0
{AMC,AMP,GEN,FIS,TET} => {FOX}	0.0380952	1	7.5	12	0.507371	0
{AMP,FOX,STR,FIS,TET} => {AMC}	0.0380952	1	7.5	12	0.507371	0
{AMC,AMP,STR,FIS,TET} => {FOX}	0.0380952	1	7.5	12	0.507371	0
{AMC,AMP,FOX,TIO,GEN,STR} => {AXO}	0.0349206	1	8.07692	11	0.506036	0
{AMC,AMP,FOX,TIO,GEN,TET} => {AXO}	0.0349206	1	8.07692	11	0.506036	0
{AMP,AXO,FOX,TIO,GEN,FIS} => {AMC}	0.0412698	1	7.5	13	0.528962	0
{AMC,AMP,AXO,TIO,GEN,FIS} => {FOX}	0.0412698	1	7.5	13	0.528962	0
{AMC,AMP,FOX,TIO,GEN,FIS} => {AXO}	0.0412698	1	8.07692	13	0.551938	0
{AMC,AMP,AXO,FOX,GEN,FIS} => {TIO}	0.0412698	0.866667	7.37838	13	0.520324	0.00634921
{AMC,AMP,FOX,TIO,STR,TET} => {AXO}	0.0349206	1	8.07692	11	0.506036	0
{AMP,AXO,FOX,TIO,STR,FIS} => {AMC}	0.0412698	1	7.5	13	0.528962	0
{AMC,AMP,AXO,TIO,STR,FIS} => {FOX}	0.0412698	1	7.5	13	0.528962	0
{AMC,AMP,FOX,TIO,STR,FIS} => {AXO}	0.0412698	1	8.07692	13	0.551938	0
{AMC,AMP,AXO,FOX,STR,FIS} => {TIO}	0.0412698	0.866667	7.37838	13	0.520324	0.00634921
{AMP,AXO,FOX,TIO,FIS,TET} => {AMC}	0.0444444	1	7.5	14	0.549841	0
{AMC,AMP,AXO,TIO,FIS,TET} => {FOX}	0.0444444	1	7.5	14	0.549841	0
{AMC,AMP,FOX,TIO,FIS,TET} => {AXO}	0.0444444	1	8.07692	14	0.573724	0
{AMC,AMP,AXO,FOX,FIS,TET} => {TIO}	0.0444444	0.933333	7.94595	14	0.566624	0.0031746
{AMC,FOX,TIO,GEN,STR,FIS} => {AXO}	0.0349206	1	8.07692	11	0.506036	0
{AMC,FOX,TIO,GEN,FIS,TET} => {AXO}	0.0349206	1	8.07692	11	0.506036	0
{AMC,FOX,TIO,STR,FIS,TET} => {AXO}	0.0349206	1	8.07692	11	0.506036	0
{AMP,FOX,TIO,GEN,STR,FIS} => {AXO}	0.0349206	1	8.07692	11	0.506036	0
{AMP,FOX,TIO,GEN,FIS,TET} => {AXO}	0.0349206	1	8.07692	11	0.506036	0
{AMP,FOX,TIO,STR,FIS,TET} => {AXO}	0.0349206	1	8.07692	11	0.506036	0
{AMC,AMP,TIO,GEN,STR,FIS} => {AXO}	0.0349206	1	8.07692	11	0.506036	0
{AMC,AMP,TIO,GEN,FIS,TET} => {AXO}	0.0349206	1	8.07692	11	0.506036	0
{AMC,AMP,TIO,STR,FIS,TET} => {AXO}	0.0349206	1	8.07692	11	0.506036	0
{AMP,AXO,FOX,GEN,STR,FIS} => {AMC}	0.0412698	1	7.5	13	0.528962	0
{AMC,AMP,AXO,GEN,STR,FIS} => {FOX}	0.0412698	1	7.5	13	0.528962	0
{AMC,AMP,FOX,GEN,STR,FIS} => {AXO}	0.0412698	0.928571	7.5	13	0.526953	0.0031746
{AMP,AXO,FOX,GEN,FIS,TET} => {AMC}	0.0380952	1	7.5	12	0.507371	0
{AMC,AMP,AXO,GEN,FIS,TET} => {FOX}	0.0380952	1	7.5	12	0.507371	0
{AMC,AMP,FOX,GEN,FIS,TET} => {AXO}	0.0380952	1	8.07692	12	0.529409	0
{AMP,AXO,FOX,STR,FIS,TET} => {AMC}	0.0380952	1	7.5	12	0.507371	0
{AMC,AMP,AXO,STR,FIS,TET} => {FOX}	0.0380952	1	7.5	12	0.507371	0
{AMC,AMP,FOX,STR,FIS,TET} => {AXO}	0.0380952	1	8.07692	12	0.529409	0
{AMC,AMP,FOX,TIO,GEN,STR,FIS} => {AXO}	0.0349206	1	8.07692	11	0.506036	0
{AMC,AMP,FOX,TIO,GEN,FIS,TET} => {AXO}	0.0349206	1	8.07692	11	0.506036	0
{AMC,AMP,FOX,TIO,STR,FIS,TET} => {AXO}	0.0349206	1	8.07692	11	0.506036	0

## Sheet: Retail 2010
rules	support	confidence	lift	count	phi	ralam
{TIO} => {AXO}	0.0532213	0.95	14.7457	19	0.878731	0.00280112
{AXO} => {TIO}	0.0532213	0.826087	14.7457	19	0.878731	0.0112045
{TIO} => {FOX}	0.0532213	0.95	14.1312	19	0.858795	0.00280112
{FOX} => {TIO}	0.0532213	0.791667	14.1312	19	0.858795	0.0140056
{TIO} => {AMC}	0.0504202	0.9	13.3875	18	0.810153	0.00560224
{TIO} => {AMP}	0.0532213	0.95	5.74831	19	0.514703	0.00280112
{AXO} => {FOX}	0.0644258	1	14.875	23	0.977478	0
{FOX} => {AXO}	0.0644258	0.958333	14.875	23	0.977478	0.00280112
{AXO} => {AMC}	0.0616246	0.956522	14.2283	22	0.931916	0.00280112
{AMC} => {AXO}	0.0616246	0.916667	14.2283	22	0.931916	0.00560224
{AXO} => {AMP}	0.0644258	1	6.05085	23	0.589757	0
{FOX} => {AMC}	0.0644258	0.958333	14.2552	23	0.95533	0.00280112
{AMC} => {FOX}	0.0644258	0.958333	14.2552	23	0.95533	0.00280112
{FOX} => {AMP}	0.0672269	1	6.05085	24	0.603345	0
{AMC} => {AMP}	0.0672269	1	6.05085	24	0.603345	0
{GEN} => {FIS}	0.280112	0.877193	2.25293	100	0.685262	0.0392157
{AXO,TIO} => {FOX}	0.0532213	1	14.875	19	0.883151	0
{FOX,TIO} => {AXO}	0.0532213	1	15.5217	19	0.903499	0
{AXO,FOX} => {TIO}	0.0532213	0.826087	14.7457	19	0.878731	0.0112045
{AXO,TIO} => {AMC}	0.0504202	0.947368	14.0921	18	0.833319	0.00280112
{AMC,TIO} => {AXO}	0.0504202	1	15.5217	18	0.878104	0
{AMC,AXO} => {TIO}	0.0504202	0.818182	14.6045	18	0.849323	0.0112045
{AXO,TIO} => {AMP}	0.0532213	1	6.05085	19	0.532845	0
{AMP,TIO} => {AXO}	0.0532213	1	15.5217	19	0.903499	0
{AMP,AXO} => {TIO}	0.0532213	0.826087	14.7457	19	0.878731	0.0112045
{TIO,GEN} => {AXO}	0.022409	0.888889	13.7971	8	0.54005	0.00280112
{TIO,TET} => {AXO}	0.0280112	1	15.5217	10	0.646911	0
{AXO,TET} => {TIO}	0.0280112	0.769231	13.7308	10	0.602903	0.00840336
{TIO,STR} => {AXO}	0.022409	0.888889	13.7971	8	0.54005	0.00280112
{AXO,FIS} => {TIO}	0.0196078	0.875	15.6188	7	0.539191	0.00280112
{FOX,TIO} => {AMC}	0.0504202	0.947368	14.0921	18	0.833319	0.00280112
{AMC,TIO} => {FOX}	0.0504202	1	14.875	18	0.858327	0
{AMC,FOX} => {TIO}	0.0504202	0.782609	13.9696	18	0.829118	0.0140056
{FOX,TIO} => {AMP}	0.0532213	1	6.05085	19	0.532845	0
{AMP,TIO} => {FOX}	0.0532213	1	14.875	19	0.883151	0
{AMP,FOX} => {TIO}	0.0532213	0.791667	14.1312	19	0.858795	0.0140056
{TIO,GEN} => {FOX}	0.022409	0.888889	13.2222	8	0.527674	0.00280112
{TIO,TET} => {FOX}	0.0280112	1	14.875	10	0.632342	0
{FOX,TET} => {TIO}	0.0280112	0.769231	13.7308	10	0.602903	0.00840336
{TIO,STR} => {FOX}	0.022409	0.888889	13.2222	8	0.527674	0.00280112
{FOX,FIS} => {TIO}	0.0196078	0.777778	13.8833	7	0.504731	0.00560224
{AMC,TIO} => {AMP}	0.0504202	1	6.05085	18	0.517867	0
{AMP,TIO} => {AMC}	0.0504202	0.947368	14.0921	18	0.833319	0.00280112
{TIO,GEN} => {AMC}	0.022409	0.888889	13.2222	8	0.527674	0.00280112
{TIO,TET} => {AMC}	0.0280112	1	14.875	10	0.632342	0
{TIO,STR} => {AMC}	0.022409	0.888889	13.2222	8	0.527674	0.00280112
{AXO,FOX} => {AMC}	0.0616246	0.956522	14.2283	22	0.931916	0.00280112
{AMC,AXO} => {FOX}	0.0616246	1	14.875	22	0.954565	0
{AMC,FOX} => {AXO}	0.0616246	0.956522	14.8469	22	0.953528	0.00280112
{AXO,FOX} => {AMP}	0.0644258	1	6.05085	23	0.589757	0
{AMP,AXO} => {FOX}	0.0644258	1	14.875	23	0.977478	0
{AMP,FOX} => {AXO}	0.0644258	0.958333	14.875	23	0.977478	0.00280112
{AXO,GEN} => {FOX}	0.0336134	1	14.875	12	0.6947	0
{FOX,GEN} => {AXO}	0.0336134	0.923077	14.3278	12	0.679893	0.00280112
{AXO,TET} => {FOX}	0.0364146	1	14.875	13	0.724117	0
{FOX,TET} => {AXO}	0.0364146	1	15.5217	13	0.740801	0
{AXO,STR} => {FOX}	0.0336134	1	14.875	12	0.6947	0
{FOX,STR} => {AXO}	0.0336134	1	15.5217	12	0.710707	0
{AXO,FIS} => {FOX}	0.022409	1	14.875	8	0.563961	0
{FOX,FIS} => {AXO}	0.022409	0.888889	13.7971	8	0.54005	0.00280112
{AMC,AXO} => {AMP}	0.0616246	1	6.05085	22	0.575932	0
{AMP,AXO} => {AMC}	0.0616246	0.956522	14.2283	22	0.931916	0.00280112
{AMC,AMP} => {AXO}	0.0616246	0.916667	14.2283	22	0.931916	0.00560224
{AXO,GEN} => {AMC}	0.0336134	1	14.875	12	0.6947	0
{AMC,GEN} => {AXO}	0.0336134	0.857143	13.3043	12	0.652328	0.00560224
{AXO,TET} => {AMC}	0.0364146	1	14.875	13	0.724117	0
{AMC,TET} => {AXO}	0.0364146	0.928571	14.413	13	0.711107	0.00280112
{AXO,STR} => {AMC}	0.0336134	1	14.875	12	0.6947	0
{AMC,STR} => {AXO}	0.0336134	0.923077	14.3278	12	0.679893	0.00280112
{AXO,FIS} => {AMC}	0.022409	1	14.875	8	0.563961	0
{AMC,FIS} => {AXO}	0.022409	0.8	12.4174	8	0.508619	0.00560224
{AMC,FOX} => {AMP}	0.0644258	1	6.05085	23	0.589757	0
{AMP,FOX} => {AMC}	0.0644258	0.958333	14.2552	23	0.95533	0.00280112
{AMC,AMP} => {FOX}	0.0644258	0.958333	14.2552	23	0.95533	0.00280112
{FOX,GEN} => {AMC}	0.0364146	1	14.875	13	0.724117	0
{AMC,GEN} => {FOX}	0.0364146	0.928571	13.8125	13	0.694919	0.00280112
{FOX,TET} => {AMC}	0.0364146	1	14.875	13	0.724117	0
{AMC,TET} => {FOX}	0.0364146	0.928571	13.8125	13	0.694919	0.00280112
{FOX,STR} => {AMC}	0.0336134	1	14.875	12	0.6947	0
{AMC,STR} => {FOX}	0.0336134	0.923077	13.7308	12	0.664402	0.00280112
{FOX,FIS} => {AMC}	0.0252101	1	14.875	9	0.599029	0
{AMC,FIS} => {FOX}	0.0252101	0.9	13.3875	9	0.56455	0.00280112
{GEN,TET} => {FIS}	0.165266	0.936508	2.40528	59	0.519442	0.0112045
{GEN,STR} => {FIS}	0.193277	0.92	2.36288	69	0.561232	0.0168067
{AXO,FOX,TIO} => {AMC}	0.0504202	0.947368	14.0921	18	0.833319	0.00280112
{AMC,AXO,TIO} => {FOX}	0.0504202	1	14.875	18	0.858327	0
{AMC,FOX,TIO} => {AXO}	0.0504202	1	15.5217	18	0.878104	0
{AMC,AXO,FOX} => {TIO}	0.0504202	0.818182	14.6045	18	0.849323	0.0112045
{AXO,FOX,TIO} => {AMP}	0.0532213	1	6.05085	19	0.532845	0
{AMP,AXO,TIO} => {FOX}	0.0532213	1	14.875	19	0.883151	0
{AMP,FOX,TIO} => {AXO}	0.0532213	1	15.5217	19	0.903499	0
{AMP,AXO,FOX} => {TIO}	0.0532213	0.826087	14.7457	19	0.878731	0.0112045
{AXO,TIO,GEN} => {FOX}	0.022409	1	14.875	8	0.563961	0
{FOX,TIO,GEN} => {AXO}	0.022409	1	15.5217	8	0.576955	0
{AXO,TIO,TET} => {FOX}	0.0280112	1	14.875	10	0.632342	0
{FOX,TIO,TET} => {AXO}	0.0280112	1	15.5217	10	0.646911	0
{AXO,FOX,TET} => {TIO}	0.0280112	0.769231	13.7308	10	0.602903	0.00840336
{AXO,TIO,STR} => {FOX}	0.022409	1	14.875	8	0.563961	0
{FOX,TIO,STR} => {AXO}	0.022409	1	15.5217	8	0.576955	0
{AXO,TIO,FIS} => {FOX}	0.0196078	1	14.875	7	0.526783	0
{FOX,TIO,FIS} => {AXO}	0.0196078	1	15.5217	7	0.53892	0
{AXO,FOX,FIS} => {TIO}	0.0196078	0.875	15.6188	7	0.539191	0.00280112
{AMC,AXO,TIO} => {AMP}	0.0504202	1	6.05085	18	0.517867	0
{AMP,AXO,TIO} => {AMC}	0.0504202	0.947368	14.0921	18	0.833319	0.00280112
{AMC,AMP,TIO} => {AXO}	0.0504202	1	15.5217	18	0.878104	0
{AMC,AMP,AXO} => {TIO}	0.0504202	0.818182	14.6045	18	0.849323	0.0112045
{AXO,TIO,GEN} => {AMC}	0.022409	1	14.875	8	0.563961	0
{AMC,TIO,GEN} => {AXO}	0.022409	1	15.5217	8	0.576955	0
{AXO,TIO,TET} => {AMC}	0.0280112	1	14.875	10	0.632342	0
{AMC,TIO,TET} => {AXO}	0.0280112	1	15.5217	10	0.646911	0
{AMC,AXO,TET} => {TIO}	0.0280112	0.769231	13.7308	10	0.602903	0.00840336
{AXO,TIO,STR} => {AMC}	0.022409	1	14.875	8	0.563961	0
{AMC,TIO,STR} => {AXO}	0.022409	1	15.5217	8	0.576955	0
{AXO,TIO,FIS} => {AMC}	0.0196078	1	14.875	7	0.526783	0
{AMC,TIO,FIS} => {AXO}	0.0196078	1	15.5217	7	0.53892	0
{AMC,AXO,FIS} => {TIO}	0.0196078	0.875	15.6188	7	0.539191	0.00280112
{AMP,TIO,GEN} => {AXO}	0.022409	1	15.5217	8	0.576955	0
{AMP,TIO,TET} => {AXO}	0.0280112	1	15.5217	10	0.646911	0
{AMP,AXO,TET} => {TIO}	0.0280112	0.769231	13.7308	10	0.602903	0.00840336
{AMP,TIO,STR} => {AXO}	0.022409	1	15.5217	8	0.576955	0
{AMP,TIO,FIS} => {AXO}	0.0196078	1	15.5217	7	0.53892	0
{AMP,AXO,FIS} => {TIO}	0.0196078	0.875	15.6188	7	0.539191	0.00280112
{AMC,FOX,TIO} => {AMP}	0.0504202	1	6.05085	18	0.517867	0
{AMP,FOX,TIO} => {AMC}	0.0504202	0.947368	14.0921	18	0.833319	0.00280112
{AMC,AMP,TIO} => {FOX}	0.0504202	1	14.875	18	0.858327	0
{AMC,AMP,FOX} => {TIO}	0.0504202	0.782609	13.9696	18	0.829118	0.0140056
{FOX,TIO,GEN} => {AMC}	0.022409	1	14.875	8	0.563961	0
{AMC,TIO,GEN} => {FOX}	0.022409	1	14.875	8	0.563961	0
{FOX,TIO,TET} => {AMC}	0.0280112	1	14.875	10	0.632342	0
{AMC,TIO,TET} => {FOX}	0.0280112	1	14.875	10	0.632342	0
{AMC,FOX,TET} => {TIO}	0.0280112	0.769231	13.7308	10	0.602903	0.00840336
{FOX,TIO,STR} => {AMC}	0.022409	1	14.875	8	0.563961	0
{AMC,TIO,STR} => {FOX}	0.022409	1	14.875	8	0.563961	0
{FOX,TIO,FIS} => {AMC}	0.0196078	1	14.875	7	0.526783	0
{AMC,TIO,FIS} => {FOX}	0.0196078	1	14.875	7	0.526783	0
{AMC,FOX,FIS} => {TIO}	0.0196078	0.777778	13.8833	7	0.504731	0.00560224
{AMP,TIO,GEN} => {FOX}	0.022409	1	14.875	8	0.563961	0
{AMP,TIO,TET} => {FOX}	0.0280112	1	14.875	10	0.632342	0
{AMP,FOX,TET} => {TIO}	0.0280112	0.769231	13.7308	10	0.602903	0.00840336
{AMP,TIO,STR} => {FOX}	0.022409	1	14.875	8	0.563961	0
{AMP,TIO,FIS} => {FOX}	0.0196078	1	14.875	7	0.526783	0
{AMP,FOX,FIS} => {TIO}	0.0196078	0.777778	13.8833	7	0.504731	0.00560224
{AMP,TIO,GEN} => {AMC}	0.022409	1	14.875	8	0.563961	0
{AMP,TIO,TET} => {AMC}	0.0280112	1	14.875	10	0.632342	0
{AMP,TIO,STR} => {AMC}	0.022409	1	14.875	8	0.563961	0
{AMP,TIO,FIS} => {AMC}	0.0196078	1	14.875	7	0.526783	0
{AMC,AXO,FOX} => {AMP}	0.0616246	1	6.05085	22	0.575932	0
{AMP,AXO,FOX} => {AMC}	0.0616246	0.956522	14.2283	22	0.931916	0.00280112
{AMC,AMP,AXO} => {FOX}	0.0616246	1	14.875	22	0.954565	0
{AMC,AMP,FOX} => {AXO}	0.0616246	0.956522	14.8469	22	0.953528	0.00280112
{AXO,FOX,GEN} => {AMC}	0.0336134	1	14.875	12	0.6947	0
{AMC,AXO,GEN} => {FOX}	0.0336134	1	14.875	12	0.6947	0
{AMC,FOX,GEN} => {AXO}	0.0336134	0.923077	14.3278	12	0.679893	0.00280112
{AXO,FOX,TET} => {AMC}	0.0364146	1	14.875	13	0.724117	0
{AMC,AXO,TET} => {FOX}	0.0364146	1	14.875	13	0.724117	0
{AMC,FOX,TET} => {AXO}	0.0364146	1	15.5217	13	0.740801	0
{AXO,FOX,STR} => {AMC}	0.0336134	1	14.875	12	0.6947	0
{AMC,AXO,STR} => {FOX}	0.0336134	1	14.875	12	0.6947	0
{AMC,FOX,STR} => {AXO}	0.0336134	1	15.5217	12	0.710707	0
{AXO,FOX,FIS} => {AMC}	0.022409	1	14.875	8	0.563961	0
{AMC,AXO,FIS} => {FOX}	0.022409	1	14.875	8	0.563961	0
{AMC,FOX,FIS} => {AXO}	0.022409	0.888889	13.7971	8	0.54005	0.00280112
{AMP,AXO,GEN} => {FOX}	0.0336134	1	14.875	12	0.6947	0
{AMP,FOX,GEN} => {AXO}	0.0336134	0.923077	14.3278	12	0.679893	0.00280112
{AMP,AXO,TET} => {FOX}	0.0364146	1	14.875	13	0.724117	0
{AMP,FOX,TET} => {AXO}	0.0364146	1	15.5217	13	0.740801	0
{AMP,AXO,STR} => {FOX}	0.0336134	1	14.875	12	0.6947	0
{AMP,FOX,STR} => {AXO}	0.0336134	1	15.5217	12	0.710707	0
{AMP,AXO,FIS} => {FOX}	0.022409	1	14.875	8	0.563961	0
{AMP,FOX,FIS} => {AXO}	0.022409	0.888889	13.7971	8	0.54005	0.00280112
{AXO,GEN,TET} => {FOX}	0.0196078	1	14.875	7	0.526783	0
{FOX,GEN,TET} => {AXO}	0.0196078	1	15.5217	7	0.53892	0
{AXO,GEN,STR} => {FOX}	0.0252101	1	14.875	9	0.599029	0
{FOX,GEN,STR} => {AXO}	0.0252101	1	15.5217	9	0.612831	0
{AXO,GEN,FIS} => {FOX}	0.0196078	1	14.875	7	0.526783	0
{AXO,STR,TET} => {FOX}	0.0252101	1	14.875	9	0.599029	0
{FOX,STR,TET} => {AXO}	0.0252101	1	15.5217	9	0.612831	0
{AXO,STR,FIS} => {FOX}	0.0196078	1	14.875	7	0.526783	0
{FOX,STR,FIS} => {AXO}	0.0196078	1	15.5217	7	0.53892	0
{AMP,AXO,GEN} => {AMC}	0.0336134	1	14.875	12	0.6947	0
{AMC,AMP,GEN} => {AXO}	0.0336134	0.857143	13.3043	12	0.652328	0.00560224
{AMP,AXO,TET} => {AMC}	0.0364146	1	14.875	13	0.724117	0
{AMC,AMP,TET} => {AXO}	0.0364146	0.928571	14.413	13	0.711107	0.00280112
{AMP,AXO,STR} => {AMC}	0.0336134	1	14.875	12	0.6947	0
{AMC,AMP,STR} => {AXO}	0.0336134	0.923077	14.3278	12	0.679893	0.00280112
{AMP,AXO,FIS} => {AMC}	0.022409	1	14.875	8	0.563961	0
{AMC,AMP,FIS} => {AXO}	0.022409	0.8	12.4174	8	0.508619	0.00560224
{AXO,GEN,TET} => {AMC}	0.0196078	1	14.875	7	0.526783	0
{AXO,GEN,STR} => {AMC}	0.0252101	1	14.875	9	0.599029	0
{AMC,GEN,STR} => {AXO}	0.0252101	0.9	13.9696	9	0.577765	0.00280112
{AXO,GEN,FIS} => {AMC}	0.0196078	1	14.875	7	0.526783	0
{AXO,STR,TET} => {AMC}	0.0252101	1	14.875	9	0.599029	0
{AMC,STR,TET} => {AXO}	0.0252101	0.9	13.9696	9	0.577765	0.00280112
{AXO,STR,FIS} => {AMC}	0.0196078	1	14.875	7	0.526783	0
{AMP,FOX,GEN} => {AMC}	0.0364146	1	14.875	13	0.724117	0
{AMC,AMP,GEN} => {FOX}	0.0364146	0.928571	13.8125	13	0.694919	0.00280112
{AMP,FOX,TET} => {AMC}	0.0364146	1	14.875	13	0.724117	0
{AMC,AMP,TET} => {FOX}	0.0364146	0.928571	13.8125	13	0.694919	0.00280112
{AMP,FOX,STR} => {AMC}	0.0336134	1	14.875	12	0.6947	0
{AMC,AMP,STR} => {FOX}	0.0336134	0.923077	13.7308	12	0.664402	0.00280112
{AMP,FOX,FIS} => {AMC}	0.0252101	1	14.875	9	0.599029	0
{AMC,AMP,FIS} => {FOX}	0.0252101	0.9	13.3875	9	0.56455	0.00280112
{FOX,GEN,TET} => {AMC}	0.0196078	1	14.875	7	0.526783	0
{FOX,GEN,STR} => {AMC}	0.0252101	1	14.875	9	0.599029	0
{AMC,GEN,STR} => {FOX}	0.0252101	0.9	13.3875	9	0.56455	0.00280112
{FOX,GEN,FIS} => {AMC}	0.022409	1	14.875	8	0.563961	0
{AMC,GEN,FIS} => {FOX}	0.022409	0.888889	13.2222	8	0.527674	0.00280112
{FOX,STR,TET} => {AMC}	0.0252101	1	14.875	9	0.599029	0
{AMC,STR,TET} => {FOX}	0.0252101	0.9	13.3875	9	0.56455	0.00280112
{FOX,STR,FIS} => {AMC}	0.0196078	1	14.875	7	0.526783	0
{AMC,AXO,FOX,TIO} => {AMP}	0.0504202	1	6.05085	18	0.517867	0
{AMP,AXO,FOX,TIO} => {AMC}	0.0504202	0.947368	14.0921	18	0.833319	0.00280112
{AMC,AMP,AXO,TIO} => {FOX}	0.0504202	1	14.875	18	0.858327	0
{AMC,AMP,FOX,TIO} => {AXO}	0.0504202	1	15.5217	18	0.878104	0
{AMC,AMP,AXO,FOX} => {TIO}	0.0504202	0.818182	14.6045	18	0.849323	0.0112045
{AXO,FOX,TIO,GEN} => {AMC}	0.022409	1	14.875	8	0.563961	0
{AMC,AXO,TIO,GEN} => {FOX}	0.022409	1	14.875	8	0.563961	0
{AMC,FOX,TIO,GEN} => {AXO}	0.022409	1	15.5217	8	0.576955	0
{AXO,FOX,TIO,TET} => {AMC}	0.0280112	1	14.875	10	0.632342	0
{AMC,AXO,TIO,TET} => {FOX}	0.0280112	1	14.875	10	0.632342	0
{AMC,FOX,TIO,TET} => {AXO}	0.0280112	1	15.5217	10	0.646911	0
{AMC,AXO,FOX,TET} => {TIO}	0.0280112	0.769231	13.7308	10	0.602903	0.00840336
{AXO,FOX,TIO,STR} => {AMC}	0.022409	1	14.875	8	0.563961	0
{AMC,AXO,TIO,STR} => {FOX}	0.022409	1	14.875	8	0.563961	0
{AMC,FOX,TIO,STR} => {AXO}	0.022409	1	15.5217	8	0.576955	0
{AXO,FOX,TIO,FIS} => {AMC}	0.0196078	1	14.875	7	0.526783	0
{AMC,AXO,TIO,FIS} => {FOX}	0.0196078	1	14.875	7	0.526783	0
{AMC,FOX,TIO,FIS} => {AXO}	0.0196078	1	15.5217	7	0.53892	0
{AMC,AXO,FOX,FIS} => {TIO}	0.0196078	0.875	15.6188	7	0.539191	0.00280112
{AMP,AXO,TIO,GEN} => {FOX}	0.022409	1	14.875	8	0.563961	0
{AMP,FOX,TIO,GEN} => {AXO}	0.022409	1	15.5217	8	0.576955	0
{AMP,AXO,TIO,TET} => {FOX}	0.0280112	1	14.875	10	0.632342	0
{AMP,FOX,TIO,TET} => {AXO}	0.0280112	1	15.5217	10	0.646911	0
{AMP,AXO,FOX,TET} => {TIO}	0.0280112	0.769231	13.7308	10	0.602903	0.00840336
{AMP,AXO,TIO,STR} => {FOX}	0.022409	1	14.875	8	0.563961	0
{AMP,FOX,TIO,STR} => {AXO}	0.022409	1	15.5217	8	0.576955	0
{AMP,AXO,TIO,FIS} => {FOX}	0.0196078	1	14.875	7	0.526783	0
{AMP,FOX,TIO,FIS} => {AXO}	0.0196078	1	15.5217	7	0.53892	0
{AMP,AXO,FOX,FIS} => {TIO}	0.0196078	0.875	15.6188	7	0.539191	0.00280112
{AMP,AXO,TIO,GEN} => {AMC}	0.022409	1	14.875	8	0.563961	0
{AMC,AMP,TIO,GEN} => {AXO}	0.022409	1	15.5217	8	0.576955	0
{AMP,AXO,TIO,TET} => {AMC}	0.0280112	1	14.875	10	0.632342	0
{AMC,AMP,TIO,TET} => {AXO}	0.0280112	1	15.5217	10	0.646911	0
{AMC,AMP,AXO,TET} => {TIO}	0.0280112	0.769231	13.7308	10	0.602903	0.00840336
{AMP,AXO,TIO,STR} => {AMC}	0.022409	1	14.875	8	0.563961	0
{AMC,AMP,TIO,STR} => {AXO}	0.022409	1	15.5217	8	0.576955	0
{AMP,AXO,TIO,FIS} => {AMC}	0.0196078	1	14.875	7	0.526783	0
{AMC,AMP,TIO,FIS} => {AXO}	0.0196078	1	15.5217	7	0.53892	0
{AMC,AMP,AXO,FIS} => {TIO}	0.0196078	0.875	15.6188	7	0.539191	0.00280112
{AMP,FOX,TIO,GEN} => {AMC}	0.022409	1	14.875	8	0.563961	0
{AMC,AMP,TIO,GEN} => {FOX}	0.022409	1	14.875	8	0.563961	0
{AMP,FOX,TIO,TET} => {AMC}	0.0280112	1	14.875	10	0.632342	0
{AMC,AMP,TIO,TET} => {FOX}	0.0280112	1	14.875	10	0.632342	0
{AMC,AMP,FOX,TET} => {TIO}	0.0280112	0.769231	13.7308	10	0.602903	0.00840336
{AMP,FOX,TIO,STR} => {AMC}	0.022409	1	14.875	8	0.563961	0
{AMC,AMP,TIO,STR} => {FOX}	0.022409	1	14.875	8	0.563961	0
{AMP,FOX,TIO,FIS} => {AMC}	0.0196078	1	14.875	7	0.526783	0
{AMC,AMP,TIO,FIS} => {FOX}	0.0196078	1	14.875	7	0.526783	0
{AMC,AMP,FOX,FIS} => {TIO}	0.0196078	0.777778	13.8833	7	0.504731	0.00560224
{AMP,AXO,FOX,GEN} => {AMC}	0.0336134	1	14.875	12	0.6947	0
{AMC,AMP,AXO,GEN} => {FOX}	0.0336134	1	14.875	12	0.6947	0
{AMC,AMP,FOX,GEN} => {AXO}	0.0336134	0.923077	14.3278	12	0.679893	0.00280112
{AMP,AXO,FOX,TET} => {AMC}	0.0364146	1	14.875	13	0.724117	0
{AMC,AMP,AXO,TET} => {FOX}	0.0364146	1	14.875	13	0.724117	0
{AMC,AMP,FOX,TET} => {AXO}	0.0364146	1	15.5217	13	0.740801	0
{AMP,AXO,FOX,STR} => {AMC}	0.0336134	1	14.875	12	0.6947	0
{AMC,AMP,AXO,STR} => {FOX}	0.0336134	1	14.875	12	0.6947	0
{AMC,AMP,FOX,STR} => {AXO}	0.0336134	1	15.5217	12	0.710707	0
{AMP,AXO,FOX,FIS} => {AMC}	0.022409	1	14.875	8	0.563961	0
{AMC,AMP,AXO,FIS} => {FOX}	0.022409	1	14.875	8	0.563961	0
{AMC,AMP,FOX,FIS} => {AXO}	0.022409	0.888889	13.7971	8	0.54005	0.00280112
{AXO,FOX,GEN,TET} => {AMC}	0.0196078	1	14.875	7	0.526783	0
{AMC,AXO,GEN,TET} => {FOX}	0.0196078	1	14.875	7	0.526783	0
{AMC,FOX,GEN,TET} => {AXO}	0.0196078	1	15.5217	7	0.53892	0
{AXO,FOX,GEN,STR} => {AMC}	0.0252101	1	14.875	9	0.599029	0
{AMC,AXO,GEN,STR} => {FOX}	0.0252101	1	14.875	9	0.599029	0
{AMC,FOX,GEN,STR} => {AXO}	0.0252101	1	15.5217	9	0.612831	0
{AXO,FOX,GEN,FIS} => {AMC}	0.0196078	1	14.875	7	0.526783	0
{AMC,AXO,GEN,FIS} => {FOX}	0.0196078	1	14.875	7	0.526783	0
{AXO,FOX,STR,TET} => {AMC}	0.0252101	1	14.875	9	0.599029	0
{AMC,AXO,STR,TET} => {FOX}	0.0252101	1	14.875	9	0.599029	0
{AMC,FOX,STR,TET} => {AXO}	0.0252101	1	15.5217	9	0.612831	0
{AXO,FOX,STR,FIS} => {AMC}	0.0196078	1	14.875	7	0.526783	0
{AMC,AXO,STR,FIS} => {FOX}	0.0196078	1	14.875	7	0.526783	0
{AMC,FOX,STR,FIS} => {AXO}	0.0196078	1	15.5217	7	0.53892	0
{AMP,AXO,GEN,TET} => {FOX}	0.0196078	1	14.875	7	0.526783	0
{AMP,FOX,GEN,TET} => {AXO}	0.0196078	1	15.5217	7	0.53892	0
{AMP,AXO,GEN,STR} => {FOX}	0.0252101	1	14.875	9	0.599029	0
{AMP,FOX,GEN,STR} => {AXO}	0.0252101	1	15.5217	9	0.612831	0
{AMP,AXO,GEN,FIS} => {FOX}	0.0196078	1	14.875	7	0.526783	0
{AMP,AXO,STR,TET} => {FOX}	0.0252101	1	14.875	9	0.599029	0
{AMP,FOX,STR,TET} => {AXO}	0.0252101	1	15.5217	9	0.612831	0
{AMP,AXO,STR,FIS} => {FOX}	0.0196078	1	14.875	7	0.526783	0
{AMP,FOX,STR,FIS} => {AXO}	0.0196078	1	15.5217	7	0.53892	0
{AMP,AXO,GEN,TET} => {AMC}	0.0196078	1	14.875	7	0.526783	0
{AMP,AXO,GEN,STR} => {AMC}	0.0252101	1	14.875	9	0.599029	0
{AMC,AMP,GEN,STR} => {AXO}	0.0252101	0.9	13.9696	9	0.577765	0.00280112
{AMP,AXO,GEN,FIS} => {AMC}	0.0196078	1	14.875	7	0.526783	0
{AMP,AXO,STR,TET} => {AMC}	0.0252101	1	14.875	9	0.599029	0
{AMC,AMP,STR,TET} => {AXO}	0.0252101	0.9	13.9696	9	0.577765	0.00280112
{AMP,AXO,STR,FIS} => {AMC}	0.0196078	1	14.875	7	0.526783	0
{AMP,FOX,GEN,TET} => {AMC}	0.0196078	1	14.875	7	0.526783	0
{AMP,FOX,GEN,STR} => {AMC}	0.0252101	1	14.875	9	0.599029	0
{AMC,AMP,GEN,STR} => {FOX}	0.0252101	0.9	13.3875	9	0.56455	0.00280112
{AMP,FOX,GEN,FIS} => {AMC}	0.022409	1	14.875	8	0.563961	0
{AMC,AMP,GEN,FIS} => {FOX}	0.022409	0.888889	13.2222	8	0.527674	0.00280112
{AMP,FOX,STR,TET} => {AMC}	0.0252101	1	14.875	9	0.599029	0
{AMC,AMP,STR,TET} => {FOX}	0.0252101	0.9	13.3875	9	0.56455	0.00280112
{AMP,FOX,STR,FIS} => {AMC}	0.0196078	1	14.875	7	0.526783	0
{AMP,AXO,FOX,TIO,GEN} => {AMC}	0.022409	1	14.875	8	0.563961	0
{AMC,AMP,AXO,TIO,GEN} => {FOX}	0.022409	1	14.875	8	0.563961	0
{AMC,AMP,FOX,TIO,GEN} => {AXO}	0.022409	1	15.5217	8	0.576955	0
{AMP,AXO,FOX,TIO,TET} => {AMC}	0.0280112	1	14.875	10	0.632342	0
{AMC,AMP,AXO,TIO,TET} => {FOX}	0.0280112	1	14.875	10	0.632342	0
{AMC,AMP,FOX,TIO,TET} => {AXO}	0.0280112	1	15.5217	10	0.646911	0
{AMC,AMP,AXO,FOX,TET} => {TIO}	0.0280112	0.769231	13.7308	10	0.602903	0.00840336
{AMP,AXO,FOX,TIO,STR} => {AMC}	0.022409	1	14.875	8	0.563961	0
{AMC,AMP,AXO,TIO,STR} => {FOX}	0.022409	1	14.875	8	0.563961	0
{AMC,AMP,FOX,TIO,STR} => {AXO}	0.022409	1	15.5217	8	0.576955	0
{AMP,AXO,FOX,TIO,FIS} => {AMC}	0.0196078	1	14.875	7	0.526783	0
{AMC,AMP,AXO,TIO,FIS} => {FOX}	0.0196078	1	14.875	7	0.526783	0
{AMC,AMP,FOX,TIO,FIS} => {AXO}	0.0196078	1	15.5217	7	0.53892	0
{AMC,AMP,AXO,FOX,FIS} => {TIO}	0.0196078	0.875	15.6188	7	0.539191	0.00280112
{AMP,AXO,FOX,GEN,TET} => {AMC}	0.0196078	1	14.875	7	0.526783	0
{AMC,AMP,AXO,GEN,TET} => {FOX}	0.0196078	1	14.875	7	0.526783	0
{AMC,AMP,FOX,GEN,TET} => {AXO}	0.0196078	1	15.5217	7	0.53892	0
{AMP,AXO,FOX,GEN,STR} => {AMC}	0.0252101	1	14.875	9	0.599029	0
{AMC,AMP,AXO,GEN,STR} => {FOX}	0.0252101	1	14.875	9	0.599029	0
{AMC,AMP,FOX,GEN,STR} => {AXO}	0.0252101	1	15.5217	9	0.612831	0
{AMP,AXO,FOX,GEN,FIS} => {AMC}	0.0196078	1	14.875	7	0.526783	0
{AMC,AMP,AXO,GEN,FIS} => {FOX}	0.0196078	1	14.875	7	0.526783	0
{AMP,AXO,FOX,STR,TET} => {AMC}	0.0252101	1	14.875	9	0.599029	0
{AMC,AMP,AXO,STR,TET} => {FOX}	0.0252101	1	14.875	9	0.599029	0
{AMC,AMP,FOX,STR,TET} => {AXO}	0.0252101	1	15.5217	9	0.612831	0
{AMP,AXO,FOX,STR,FIS} => {AMC}	0.0196078	1	14.875	7	0.526783	0
{AMC,AMP,AXO,STR,FIS} => {FOX}	0.0196078	1	14.875	7	0.526783	0
{AMC,AMP,FOX,STR,FIS} => {AXO}	0.0196078	1	15.5217	7	0.53892	0

## Sheet: Retail_2011
rules	support	confidence	lift	count	phi	ralam
{TIO} => {AXO}	0.123167	1	7.93023	42	0.98665	0
{AXO} => {TIO}	0.123167	0.976744	7.93023	42	0.98665	0.00293255
{TIO} => {FOX}	0.123167	1	7.57778	42	0.961233	0
{FOX} => {TIO}	0.123167	0.933333	7.57778	42	0.961233	0.00879765
{TIO} => {AMC}	0.123167	1	7.10417	42	0.925981	0
{AMC} => {TIO}	0.123167	0.875	7.10417	42	0.925981	0.0175953
{TIO} => {AMP}	0.123167	1	3.78889	42	0.6259	0
{AXO} => {FOX}	0.123167	0.976744	7.40155	42	0.948138	0.00293255
{FOX} => {AXO}	0.123167	0.933333	7.40155	42	0.948138	0.00879765
{AXO} => {AMC}	0.1261	1	7.10417	43	0.938511	0
{AMC} => {AXO}	0.1261	0.895833	7.10417	43	0.938511	0.0146628
{AXO} => {AMP}	0.1261	1	3.78889	43	0.634369	0
{FOX} => {AMC}	0.131965	1	7.10417	45	0.963327	0
{AMC} => {FOX}	0.131965	0.9375	7.10417	45	0.963327	0.00879765
{FOX} => {AMP}	0.131965	1	3.78889	45	0.651142	0
{AMC} => {AMP}	0.140762	1	3.78889	48	0.675931	0
{GEN} => {FIS}	0.348974	0.908397	2.05141	119	0.740306	0.0351906
{FIS} => {GEN}	0.348974	0.788079	2.05141	119	0.740306	0.0938416
{AXO,TIO} => {FOX}	0.123167	1	7.57778	42	0.961233	0
{FOX,TIO} => {AXO}	0.123167	1	7.93023	42	0.98665	0
{AXO,FOX} => {TIO}	0.123167	1	8.11905	42	1	0
{AXO,TIO} => {AMC}	0.123167	1	7.10417	42	0.925981	0
{AMC,TIO} => {AXO}	0.123167	1	7.93023	42	0.98665	0
{AMC,AXO} => {TIO}	0.123167	0.976744	7.93023	42	0.98665	0.00293255
{AXO,TIO} => {AMP}	0.123167	1	3.78889	42	0.6259	0
{AMP,TIO} => {AXO}	0.123167	1	7.93023	42	0.98665	0
{AMP,AXO} => {TIO}	0.123167	0.976744	7.93023	42	0.98665	0.00293255
{TIO,TET} => {AXO}	0.0645161	1	7.93023	22	0.691337	0
{AXO,TET} => {TIO}	0.0645161	1	8.11905	22	0.700692	0
{TIO,STR} => {AXO}	0.0527859	1	7.93023	18	0.621454	0
{AXO,STR} => {TIO}	0.0527859	1	8.11905	18	0.629863	0
{TIO,FIS} => {AXO}	0.0469208	1	7.93023	16	0.584107	0
{AXO,FIS} => {TIO}	0.0469208	1	8.11905	16	0.59201	0
{FOX,TIO} => {AMC}	0.123167	1	7.10417	42	0.925981	0
{AMC,TIO} => {FOX}	0.123167	1	7.57778	42	0.961233	0
{AMC,FOX} => {TIO}	0.123167	0.933333	7.57778	42	0.961233	0.00879765
{FOX,TIO} => {AMP}	0.123167	1	3.78889	42	0.6259	0
{AMP,TIO} => {FOX}	0.123167	1	7.57778	42	0.961233	0
{AMP,FOX} => {TIO}	0.123167	0.933333	7.57778	42	0.961233	0.00879765
{TIO,TET} => {FOX}	0.0645161	1	7.57778	22	0.673528	0
{FOX,TET} => {TIO}	0.0645161	0.916667	7.44246	22	0.66438	0.0058651
{TIO,STR} => {FOX}	0.0527859	1	7.57778	18	0.605445	0
{FOX,STR} => {TIO}	0.0527859	0.9	7.30714	18	0.590044	0.0058651
{TIO,FIS} => {FOX}	0.0469208	1	7.57778	16	0.56906	0
{FOX,FIS} => {TIO}	0.0469208	0.941176	7.64146	16	0.57017	0.00293255
{AMC,TIO} => {AMP}	0.123167	1	3.78889	42	0.6259	0
{AMP,TIO} => {AMC}	0.123167	1	7.10417	42	0.925981	0
{AMC,AMP} => {TIO}	0.123167	0.875	7.10417	42	0.925981	0.0175953
{TIO,TET} => {AMC}	0.0645161	1	7.10417	22	0.648827	0
{AMC,TET} => {TIO}	0.0645161	0.88	7.14476	22	0.64777	0.00879765
{TIO,STR} => {AMC}	0.0527859	1	7.10417	18	0.583241	0
{AMC,STR} => {TIO}	0.0527859	0.818182	6.64286	18	0.555398	0.0117302
{TIO,FIS} => {AMC}	0.0469208	1	7.10417	16	0.54819	0
{AMC,FIS} => {TIO}	0.0469208	0.842105	6.83709	16	0.531416	0.00879765
{AXO,FOX} => {AMC}	0.123167	1	7.10417	42	0.925981	0
{AMC,AXO} => {FOX}	0.123167	0.976744	7.40155	42	0.948138	0.00293255
{AMC,FOX} => {AXO}	0.123167	0.933333	7.40155	42	0.948138	0.00879765
{AXO,FOX} => {AMP}	0.123167	1	3.78889	42	0.6259	0
{AMP,AXO} => {FOX}	0.123167	0.976744	7.40155	42	0.948138	0.00293255
{AMP,FOX} => {AXO}	0.123167	0.933333	7.40155	42	0.948138	0.00879765
{AXO,TET} => {FOX}	0.0645161	1	7.57778	22	0.673528	0
{FOX,TET} => {AXO}	0.0645161	0.916667	7.26938	22	0.65528	0.0058651
{AXO,STR} => {FOX}	0.0527859	1	7.57778	18	0.605445	0
{FOX,STR} => {AXO}	0.0527859	0.9	7.13721	18	0.581915	0.0058651
{AXO,FIS} => {FOX}	0.0469208	1	7.57778	16	0.56906	0
{FOX,FIS} => {AXO}	0.0469208	0.941176	7.46375	16	0.562422	0.00293255
{AMC,AXO} => {AMP}	0.1261	1	3.78889	43	0.634369	0
{AMP,AXO} => {AMC}	0.1261	1	7.10417	43	0.938511	0
{AMC,AMP} => {AXO}	0.1261	0.895833	7.10417	43	0.938511	0.0146628
{AXO,TET} => {AMC}	0.0645161	1	7.10417	22	0.648827	0
{AMC,TET} => {AXO}	0.0645161	0.88	6.9786	22	0.638782	0.00879765
{AXO,STR} => {AMC}	0.0527859	1	7.10417	18	0.583241	0
{AMC,STR} => {AXO}	0.0527859	0.818182	6.48837	18	0.547502	0.0117302
{AXO,FIS} => {AMC}	0.0469208	1	7.10417	16	0.54819	0
{AMC,FIS} => {AXO}	0.0469208	0.842105	6.67809	16	0.523935	0.00879765
{AMC,FOX} => {AMP}	0.131965	1	3.78889	45	0.651142	0
{AMP,FOX} => {AMC}	0.131965	1	7.10417	45	0.963327	0
{AMC,AMP} => {FOX}	0.131965	0.9375	7.10417	45	0.963327	0.00879765
{FOX,TET} => {AMC}	0.0703812	1	7.10417	24	0.679813	0
{AMC,TET} => {FOX}	0.0703812	0.96	7.27467	24	0.688141	0.00293255
{FOX,STR} => {AMC}	0.058651	1	7.10417	20	0.616702	0
{AMC,STR} => {FOX}	0.058651	0.909091	6.88889	20	0.60299	0.0058651
{FOX,FIS} => {AMC}	0.0498534	1	7.10417	17	0.565933	0
{AMC,FIS} => {FOX}	0.0498534	0.894737	6.78012	17	0.547452	0.0058651
{GEN,STR} => {FIS}	0.266862	0.978495	2.20971	91	0.660404	0.0058651
{STR,FIS} => {GEN}	0.266862	0.834862	2.17319	91	0.635132	0.0527859
{AXO,FOX,TIO} => {AMC}	0.123167	1	7.10417	42	0.925981	0
{AMC,AXO,TIO} => {FOX}	0.123167	1	7.57778	42	0.961233	0
{AMC,FOX,TIO} => {AXO}	0.123167	1	7.93023	42	0.98665	0
{AMC,AXO,FOX} => {TIO}	0.123167	1	8.11905	42	1	0
{AXO,FOX,TIO} => {AMP}	0.123167	1	3.78889	42	0.6259	0
{AMP,AXO,TIO} => {FOX}	0.123167	1	7.57778	42	0.961233	0
{AMP,FOX,TIO} => {AXO}	0.123167	1	7.93023	42	0.98665	0
{AMP,AXO,FOX} => {TIO}	0.123167	1	8.11905	42	1	0
{AXO,TIO,TET} => {FOX}	0.0645161	1	7.57778	22	0.673528	0
{FOX,TIO,TET} => {AXO}	0.0645161	1	7.93023	22	0.691337	0
{AXO,FOX,TET} => {TIO}	0.0645161	1	8.11905	22	0.700692	0
{AXO,TIO,STR} => {FOX}	0.0527859	1	7.57778	18	0.605445	0
{FOX,TIO,STR} => {AXO}	0.0527859	1	7.93023	18	0.621454	0
{AXO,FOX,STR} => {TIO}	0.0527859	1	8.11905	18	0.629863	0
{AXO,TIO,FIS} => {FOX}	0.0469208	1	7.57778	16	0.56906	0
{FOX,TIO,FIS} => {AXO}	0.0469208	1	7.93023	16	0.584107	0
{AXO,FOX,FIS} => {TIO}	0.0469208	1	8.11905	16	0.59201	0
{AMC,AXO,TIO} => {AMP}	0.123167	1	3.78889	42	0.6259	0
{AMP,AXO,TIO} => {AMC}	0.123167	1	7.10417	42	0.925981	0
{AMC,AMP,TIO} => {AXO}	0.123167	1	7.93023	42	0.98665	0
{AMC,AMP,AXO} => {TIO}	0.123167	0.976744	7.93023	42	0.98665	0.00293255
{AXO,TIO,TET} => {AMC}	0.0645161	1	7.10417	22	0.648827	0
{AMC,TIO,TET} => {AXO}	0.0645161	1	7.93023	22	0.691337	0
{AMC,AXO,TET} => {TIO}	0.0645161	1	8.11905	22	0.700692	0
{AXO,TIO,STR} => {AMC}	0.0527859	1	7.10417	18	0.583241	0
{AMC,TIO,STR} => {AXO}	0.0527859	1	7.93023	18	0.621454	0
{AMC,AXO,STR} => {TIO}	0.0527859	1	8.11905	18	0.629863	0
{AXO,TIO,FIS} => {AMC}	0.0469208	1	7.10417	16	0.54819	0
{AMC,TIO,FIS} => {AXO}	0.0469208	1	7.93023	16	0.584107	0
{AMC,AXO,FIS} => {TIO}	0.0469208	1	8.11905	16	0.59201	0
{AMP,TIO,TET} => {AXO}	0.0645161	1	7.93023	22	0.691337	0
{AMP,AXO,TET} => {TIO}	0.0645161	1	8.11905	22	0.700692	0
{AMP,TIO,STR} => {AXO}	0.0527859	1	7.93023	18	0.621454	0
{AMP,AXO,STR} => {TIO}	0.0527859	1	8.11905	18	0.629863	0
{AMP,TIO,FIS} => {AXO}	0.0469208	1	7.93023	16	0.584107	0
{AMP,AXO,FIS} => {TIO}	0.0469208	1	8.11905	16	0.59201	0
{TIO,STR,TET} => {AXO}	0.0381232	1	7.93023	13	0.524093	0
{AXO,STR,TET} => {TIO}	0.0381232	1	8.11905	13	0.531185	0
{TIO,FIS,TET} => {AXO}	0.0351906	1	7.93023	12	0.502767	0
{AXO,FIS,TET} => {TIO}	0.0351906	1	8.11905	12	0.50957	0
{TIO,STR,FIS} => {AXO}	0.0381232	1	7.93023	13	0.524093	0
{AXO,STR,FIS} => {TIO}	0.0381232	1	8.11905	13	0.531185	0
{AMC,FOX,TIO} => {AMP}	0.123167	1	3.78889	42	0.6259	0
{AMP,FOX,TIO} => {AMC}	0.123167	1	7.10417	42	0.925981	0
{AMC,AMP,TIO} => {FOX}	0.123167	1	7.57778	42	0.961233	0
{AMC,AMP,FOX} => {TIO}	0.123167	0.933333	7.57778	42	0.961233	0.00879765
{FOX,TIO,TET} => {AMC}	0.0645161	1	7.10417	22	0.648827	0
{AMC,TIO,TET} => {FOX}	0.0645161	1	7.57778	22	0.673528	0
{AMC,FOX,TET} => {TIO}	0.0645161	0.916667	7.44246	22	0.66438	0.0058651
{FOX,TIO,STR} => {AMC}	0.0527859	1	7.10417	18	0.583241	0
{AMC,TIO,STR} => {FOX}	0.0527859	1	7.57778	18	0.605445	0
{AMC,FOX,STR} => {TIO}	0.0527859	0.9	7.30714	18	0.590044	0.0058651
{FOX,TIO,FIS} => {AMC}	0.0469208	1	7.10417	16	0.54819	0
{AMC,TIO,FIS} => {FOX}	0.0469208	1	7.57778	16	0.56906	0
{AMC,FOX,FIS} => {TIO}	0.0469208	0.941176	7.64146	16	0.57017	0.00293255
{AMP,TIO,TET} => {FOX}	0.0645161	1	7.57778	22	0.673528	0
{AMP,FOX,TET} => {TIO}	0.0645161	0.916667	7.44246	22	0.66438	0.0058651
{AMP,TIO,STR} => {FOX}	0.0527859	1	7.57778	18	0.605445	0
{AMP,FOX,STR} => {TIO}	0.0527859	0.9	7.30714	18	0.590044	0.0058651
{AMP,TIO,FIS} => {FOX}	0.0469208	1	7.57778	16	0.56906	0
{AMP,FOX,FIS} => {TIO}	0.0469208	0.941176	7.64146	16	0.57017	0.00293255
{TIO,STR,TET} => {FOX}	0.0381232	1	7.57778	13	0.510592	0
{TIO,STR,FIS} => {FOX}	0.0381232	1	7.57778	13	0.510592	0
{FOX,STR,FIS} => {TIO}	0.0381232	0.928571	7.53912	13	0.507105	0.00293255
{AMP,TIO,TET} => {AMC}	0.0645161	1	7.10417	22	0.648827	0
{AMC,AMP,TET} => {TIO}	0.0645161	0.88	7.14476	22	0.64777	0.00879765
{AMP,TIO,STR} => {AMC}	0.0527859	1	7.10417	18	0.583241	0
{AMC,AMP,STR} => {TIO}	0.0527859	0.818182	6.64286	18	0.555398	0.0117302
{AMP,TIO,FIS} => {AMC}	0.0469208	1	7.10417	16	0.54819	0
{AMC,AMP,FIS} => {TIO}	0.0469208	0.842105	6.83709	16	0.531416	0.00879765
{AMC,AXO,FOX} => {AMP}	0.123167	1	3.78889	42	0.6259	0
{AMP,AXO,FOX} => {AMC}	0.123167	1	7.10417	42	0.925981	0
{AMC,AMP,AXO} => {FOX}	0.123167	0.976744	7.40155	42	0.948138	0.00293255
{AMC,AMP,FOX} => {AXO}	0.123167	0.933333	7.40155	42	0.948138	0.00879765
{AXO,FOX,TET} => {AMC}	0.0645161	1	7.10417	22	0.648827	0
{AMC,AXO,TET} => {FOX}	0.0645161	1	7.57778	22	0.673528	0
{AMC,FOX,TET} => {AXO}	0.0645161	0.916667	7.26938	22	0.65528	0.0058651
{AXO,FOX,STR} => {AMC}	0.0527859	1	7.10417	18	0.583241	0
{AMC,AXO,STR} => {FOX}	0.0527859	1	7.57778	18	0.605445	0
{AMC,FOX,STR} => {AXO}	0.0527859	0.9	7.13721	18	0.581915	0.0058651
{AXO,FOX,FIS} => {AMC}	0.0469208	1	7.10417	16	0.54819	0
{AMC,AXO,FIS} => {FOX}	0.0469208	1	7.57778	16	0.56906	0
{AMC,FOX,FIS} => {AXO}	0.0469208	0.941176	7.46375	16	0.562422	0.00293255
{AMP,AXO,TET} => {FOX}	0.0645161	1	7.57778	22	0.673528	0
{AMP,FOX,TET} => {AXO}	0.0645161	0.916667	7.26938	22	0.65528	0.0058651
{AMP,AXO,STR} => {FOX}	0.0527859	1	7.57778	18	0.605445	0
{AMP,FOX,STR} => {AXO}	0.0527859	0.9	7.13721	18	0.581915	0.0058651
{AMP,AXO,FIS} => {FOX}	0.0469208	1	7.57778	16	0.56906	0
{AMP,FOX,FIS} => {AXO}	0.0469208	0.941176	7.46375	16	0.562422	0.00293255
{AXO,STR,TET} => {FOX}	0.0381232	1	7.57778	13	0.510592	0
{AXO,STR,FIS} => {FOX}	0.0381232	1	7.57778	13	0.510592	0
{FOX,STR,FIS} => {AXO}	0.0381232	0.928571	7.36379	13	0.500186	0.00293255
{AMP,AXO,TET} => {AMC}	0.0645161	1	7.10417	22	0.648827	0
{AMC,AMP,TET} => {AXO}	0.0645161	0.88	6.9786	22	0.638782	0.00879765
{AMP,AXO,STR} => {AMC}	0.0527859	1	7.10417	18	0.583241	0
{AMC,AMP,STR} => {AXO}	0.0527859	0.818182	6.48837	18	0.547502	0.0117302
{AMP,AXO,FIS} => {AMC}	0.0469208	1	7.10417	16	0.54819	0
{AMC,AMP,FIS} => {AXO}	0.0469208	0.842105	6.67809	16	0.523935	0.00879765
{AMP,FOX,TET} => {AMC}	0.0703812	1	7.10417	24	0.679813	0
{AMC,AMP,TET} => {FOX}	0.0703812	0.96	7.27467	24	0.688141	0.00293255
{AMP,FOX,STR} => {AMC}	0.058651	1	7.10417	20	0.616702	0
{AMC,AMP,STR} => {FOX}	0.058651	0.909091	6.88889	20	0.60299	0.0058651
{AMP,FOX,FIS} => {AMC}	0.0498534	1	7.10417	17	0.565933	0
{AMC,AMP,FIS} => {FOX}	0.0498534	0.894737	6.78012	17	0.547452	0.0058651
{FOX,STR,TET} => {AMC}	0.0439883	1	7.10417	15	0.529968	0
{AMC,STR,TET} => {FOX}	0.0439883	0.9375	7.10417	15	0.528087	0.00293255
{FOX,STR,FIS} => {AMC}	0.0410557	1	7.10417	14	0.511215	0
{AMC,AXO,FOX,TIO} => {AMP}	0.123167	1	3.78889	42	0.6259	0
{AMP,AXO,FOX,TIO} => {AMC}	0.123167	1	7.10417	42	0.925981	0
{AMC,AMP,AXO,TIO} => {FOX}	0.123167	1	7.57778	42	0.961233	0
{AMC,AMP,FOX,TIO} => {AXO}	0.123167	1	7.93023	42	0.98665	0
{AMC,AMP,AXO,FOX} => {TIO}	0.123167	1	8.11905	42	1	0
{AXO,FOX,TIO,TET} => {AMC}	0.0645161	1	7.10417	22	0.648827	0
{AMC,AXO,TIO,TET} => {FOX}	0.0645161	1	7.57778	22	0.673528	0
{AMC,FOX,TIO,TET} => {AXO}	0.0645161	1	7.93023	22	0.691337	0
{AMC,AXO,FOX,TET} => {TIO}	0.0645161	1	8.11905	22	0.700692	0
{AXO,FOX,TIO,STR} => {AMC}	0.0527859	1	7.10417	18	0.583241	0
{AMC,AXO,TIO,STR} => {FOX}	0.0527859	1	7.57778	18	0.605445	0
{AMC,FOX,TIO,STR} => {AXO}	0.0527859	1	7.93023	18	0.621454	0
{AMC,AXO,FOX,STR} => {TIO}	0.0527859	1	8.11905	18	0.629863	0
{AXO,FOX,TIO,FIS} => {AMC}	0.0469208	1	7.10417	16	0.54819	0
{AMC,AXO,TIO,FIS} => {FOX}	0.0469208	1	7.57778	16	0.56906	0
{AMC,FOX,TIO,FIS} => {AXO}	0.0469208	1	7.93023	16	0.584107	0
{AMC,AXO,FOX,FIS} => {TIO}	0.0469208	1	8.11905	16	0.59201	0
{AMP,AXO,TIO,TET} => {FOX}	0.0645161	1	7.57778	22	0.673528	0
{AMP,FOX,TIO,TET} => {AXO}	0.0645161	1	7.93023	22	0.691337	0
{AMP,AXO,FOX,TET} => {TIO}	0.0645161	1	8.11905	22	0.700692	0
{AMP,AXO,TIO,STR} => {FOX}	0.0527859	1	7.57778	18	0.605445	0
{AMP,FOX,TIO,STR} => {AXO}	0.0527859	1	7.93023	18	0.621454	0
{AMP,AXO,FOX,STR} => {TIO}	0.0527859	1	8.11905	18	0.629863	0
{AMP,AXO,TIO,FIS} => {FOX}	0.0469208	1	7.57778	16	0.56906	0
{AMP,FOX,TIO,FIS} => {AXO}	0.0469208	1	7.93023	16	0.584107	0
{AMP,AXO,FOX,FIS} => {TIO}	0.0469208	1	8.11905	16	0.59201	0
{AXO,TIO,STR,TET} => {FOX}	0.0381232	1	7.57778	13	0.510592	0
{FOX,TIO,STR,TET} => {AXO}	0.0381232	1	7.93023	13	0.524093	0
{AXO,FOX,STR,TET} => {TIO}	0.0381232	1	8.11905	13	0.531185	0
{FOX,TIO,FIS,TET} => {AXO}	0.0351906	1	7.93023	12	0.502767	0
{AXO,FOX,FIS,TET} => {TIO}	0.0351906	1	8.11905	12	0.50957	0
{AXO,TIO,STR,FIS} => {FOX}	0.0381232	1	7.57778	13	0.510592	0
{FOX,TIO,STR,FIS} => {AXO}	0.0381232	1	7.93023	13	0.524093	0
{AXO,FOX,STR,FIS} => {TIO}	0.0381232	1	8.11905	13	0.531185	0
{AMP,AXO,TIO,TET} => {AMC}	0.0645161	1	7.10417	22	0.648827	0
{AMC,AMP,TIO,TET} => {AXO}	0.0645161	1	7.93023	22	0.691337	0
{AMC,AMP,AXO,TET} => {TIO}	0.0645161	1	8.11905	22	0.700692	0
{AMP,AXO,TIO,STR} => {AMC}	0.0527859	1	7.10417	18	0.583241	0
{AMC,AMP,TIO,STR} => {AXO}	0.0527859	1	7.93023	18	0.621454	0
{AMC,AMP,AXO,STR} => {TIO}	0.0527859	1	8.11905	18	0.629863	0
{AMP,AXO,TIO,FIS} => {AMC}	0.0469208	1	7.10417	16	0.54819	0
{AMC,AMP,TIO,FIS} => {AXO}	0.0469208	1	7.93023	16	0.584107	0
{AMC,AMP,AXO,FIS} => {TIO}	0.0469208	1	8.11905	16	0.59201	0
{AMC,TIO,STR,TET} => {AXO}	0.0381232	1	7.93023	13	0.524093	0
{AMC,AXO,STR,TET} => {TIO}	0.0381232	1	8.11905	13	0.531185	0
{AMC,TIO,FIS,TET} => {AXO}	0.0351906	1	7.93023	12	0.502767	0
{AMC,AXO,FIS,TET} => {TIO}	0.0351906	1	8.11905	12	0.50957	0
{AMC,TIO,STR,FIS} => {AXO}	0.0381232	1	7.93023	13	0.524093	0
{AMC,AXO,STR,FIS} => {TIO}	0.0381232	1	8.11905	13	0.531185	0
{AMP,TIO,STR,TET} => {AXO}	0.0381232	1	7.93023	13	0.524093	0
{AMP,AXO,STR,TET} => {TIO}	0.0381232	1	8.11905	13	0.531185	0
{AMP,TIO,FIS,TET} => {AXO}	0.0351906	1	7.93023	12	0.502767	0
{AMP,AXO,FIS,TET} => {TIO}	0.0351906	1	8.11905	12	0.50957	0
{AMP,TIO,STR,FIS} => {AXO}	0.0381232	1	7.93023	13	0.524093	0
{AMP,AXO,STR,FIS} => {TIO}	0.0381232	1	8.11905	13	0.531185	0
{AMP,FOX,TIO,TET} => {AMC}	0.0645161	1	7.10417	22	0.648827	0
{AMC,AMP,TIO,TET} => {FOX}	0.0645161	1	7.57778	22	0.673528	0
{AMC,AMP,FOX,TET} => {TIO}	0.0645161	0.916667	7.44246	22	0.66438	0.0058651
{AMP,FOX,TIO,STR} => {AMC}	0.0527859	1	7.10417	18	0.583241	0
{AMC,AMP,TIO,STR} => {FOX}	0.0527859	1	7.57778	18	0.605445	0
{AMC,AMP,FOX,STR} => {TIO}	0.0527859	0.9	7.30714	18	0.590044	0.0058651
{AMP,FOX,TIO,FIS} => {AMC}	0.0469208	1	7.10417	16	0.54819	0
{AMC,AMP,TIO,FIS} => {FOX}	0.0469208	1	7.57778	16	0.56906	0
{AMC,AMP,FOX,FIS} => {TIO}	0.0469208	0.941176	7.64146	16	0.57017	0.00293255
{AMC,TIO,STR,TET} => {FOX}	0.0381232	1	7.57778	13	0.510592	0
{AMC,TIO,STR,FIS} => {FOX}	0.0381232	1	7.57778	13	0.510592	0
{AMC,FOX,STR,FIS} => {TIO}	0.0381232	0.928571	7.53912	13	0.507105	0.00293255
{AMP,TIO,STR,TET} => {FOX}	0.0381232	1	7.57778	13	0.510592	0
{AMP,TIO,STR,FIS} => {FOX}	0.0381232	1	7.57778	13	0.510592	0
{AMP,FOX,STR,FIS} => {TIO}	0.0381232	0.928571	7.53912	13	0.507105	0.00293255
{AMP,AXO,FOX,TET} => {AMC}	0.0645161	1	7.10417	22	0.648827	0
{AMC,AMP,AXO,TET} => {FOX}	0.0645161	1	7.57778	22	0.673528	0
{AMC,AMP,FOX,TET} => {AXO}	0.0645161	0.916667	7.26938	22	0.65528	0.0058651
{AMP,AXO,FOX,STR} => {AMC}	0.0527859	1	7.10417	18	0.583241	0
{AMC,AMP,AXO,STR} => {FOX}	0.0527859	1	7.57778	18	0.605445	0
{AMC,AMP,FOX,STR} => {AXO}	0.0527859	0.9	7.13721	18	0.581915	0.0058651
{AMP,AXO,FOX,FIS} => {AMC}	0.0469208	1	7.10417	16	0.54819	0
{AMC,AMP,AXO,FIS} => {FOX}	0.0469208	1	7.57778	16	0.56906	0
{AMC,AMP,FOX,FIS} => {AXO}	0.0469208	0.941176	7.46375	16	0.562422	0.00293255
{AMC,AXO,STR,TET} => {FOX}	0.0381232	1	7.57778	13	0.510592	0
{AMC,AXO,STR,FIS} => {FOX}	0.0381232	1	7.57778	13	0.510592	0
{AMC,FOX,STR,FIS} => {AXO}	0.0381232	0.928571	7.36379	13	0.500186	0.00293255
{AMP,AXO,STR,TET} => {FOX}	0.0381232	1	7.57778	13	0.510592	0
{AMP,AXO,STR,FIS} => {FOX}	0.0381232	1	7.57778	13	0.510592	0
{AMP,FOX,STR,FIS} => {AXO}	0.0381232	0.928571	7.36379	13	0.500186	0.00293255
{AMP,FOX,STR,TET} => {AMC}	0.0439883	1	7.10417	15	0.529968	0
{AMC,AMP,STR,TET} => {FOX}	0.0439883	0.9375	7.10417	15	0.528087	0.00293255
{AMP,FOX,STR,FIS} => {AMC}	0.0410557	1	7.10417	14	0.511215	0
{AMP,AXO,FOX,TIO,TET} => {AMC}	0.0645161	1	7.10417	22	0.648827	0
{AMC,AMP,AXO,TIO,TET} => {FOX}	0.0645161	1	7.57778	22	0.673528	0
{AMC,AMP,FOX,TIO,TET} => {AXO}	0.0645161	1	7.93023	22	0.691337	0
{AMC,AMP,AXO,FOX,TET} => {TIO}	0.0645161	1	8.11905	22	0.700692	0
{AMP,AXO,FOX,TIO,STR} => {AMC}	0.0527859	1	7.10417	18	0.583241	0
{AMC,AMP,AXO,TIO,STR} => {FOX}	0.0527859	1	7.57778	18	0.605445	0
{AMC,AMP,FOX,TIO,STR} => {AXO}	0.0527859	1	7.93023	18	0.621454	0
{AMC,AMP,AXO,FOX,STR} => {TIO}	0.0527859	1	8.11905	18	0.629863	0
{AMP,AXO,FOX,TIO,FIS} => {AMC}	0.0469208	1	7.10417	16	0.54819	0
{AMC,AMP,AXO,TIO,FIS} => {FOX}	0.0469208	1	7.57778	16	0.56906	0
{AMC,AMP,FOX,TIO,FIS} => {AXO}	0.0469208	1	7.93023	16	0.584107	0
{AMC,AMP,AXO,FOX,FIS} => {TIO}	0.0469208	1	8.11905	16	0.59201	0
{AMC,AXO,TIO,STR,TET} => {FOX}	0.0381232	1	7.57778	13	0.510592	0
{AMC,FOX,TIO,STR,TET} => {AXO}	0.0381232	1	7.93023	13	0.524093	0
{AMC,AXO,FOX,STR,TET} => {TIO}	0.0381232	1	8.11905	13	0.531185	0
{AMC,FOX,TIO,FIS,TET} => {AXO}	0.0351906	1	7.93023	12	0.502767	0
{AMC,AXO,FOX,FIS,TET} => {TIO}	0.0351906	1	8.11905	12	0.50957	0
{AMC,AXO,TIO,STR,FIS} => {FOX}	0.0381232	1	7.57778	13	0.510592	0
{AMC,FOX,TIO,STR,FIS} => {AXO}	0.0381232	1	7.93023	13	0.524093	0
{AMC,AXO,FOX,STR,FIS} => {TIO}	0.0381232	1	8.11905	13	0.531185	0
{AMP,AXO,TIO,STR,TET} => {FOX}	0.0381232	1	7.57778	13	0.510592	0
{AMP,FOX,TIO,STR,TET} => {AXO}	0.0381232	1	7.93023	13	0.524093	0
{AMP,AXO,FOX,STR,TET} => {TIO}	0.0381232	1	8.11905	13	0.531185	0
{AMP,FOX,TIO,FIS,TET} => {AXO}	0.0351906	1	7.93023	12	0.502767	0
{AMP,AXO,FOX,FIS,TET} => {TIO}	0.0351906	1	8.11905	12	0.50957	0
{AMP,AXO,TIO,STR,FIS} => {FOX}	0.0381232	1	7.57778	13	0.510592	0
{AMP,FOX,TIO,STR,FIS} => {AXO}	0.0381232	1	7.93023	13	0.524093	0
{AMP,AXO,FOX,STR,FIS} => {TIO}	0.0381232	1	8.11905	13	0.531185	0
{AMC,AMP,TIO,STR,TET} => {AXO}	0.0381232	1	7.93023	13	0.524093	0
{AMC,AMP,AXO,STR,TET} => {TIO}	0.0381232	1	8.11905	13	0.531185	0
{AMC,AMP,TIO,FIS,TET} => {AXO}	0.0351906	1	7.93023	12	0.502767	0
{AMC,AMP,AXO,FIS,TET} => {TIO}	0.0351906	1	8.11905	12	0.50957	0
{AMC,AMP,TIO,STR,FIS} => {AXO}	0.0381232	1	7.93023	13	0.524093	0
{AMC,AMP,AXO,STR,FIS} => {TIO}	0.0381232	1	8.11905	13	0.531185	0
{AMC,AMP,TIO,STR,TET} => {FOX}	0.0381232	1	7.57778	13	0.510592	0
{AMC,AMP,TIO,STR,FIS} => {FOX}	0.0381232	1	7.57778	13	0.510592	0
{AMC,AMP,FOX,STR,FIS} => {TIO}	0.0381232	0.928571	7.53912	13	0.507105	0.00293255
{AMC,AMP,AXO,STR,TET} => {FOX}	0.0381232	1	7.57778	13	0.510592	0
{AMC,AMP,AXO,STR,FIS} => {FOX}	0.0381232	1	7.57778	13	0.510592	0
{AMC,AMP,FOX,STR,FIS} => {AXO}	0.0381232	0.928571	7.36379	13	0.500186	0.00293255
{AMC,AMP,AXO,TIO,STR,TET} => {FOX}	0.0381232	1	7.57778	13	0.510592	0
{AMC,AMP,FOX,TIO,STR,TET} => {AXO}	0.0381232	1	7.93023	13	0.524093	0
{AMC,AMP,AXO,FOX,STR,TET} => {TIO}	0.0381232	1	8.11905	13	0.531185	0
{AMC,AMP,FOX,TIO,FIS,TET} => {AXO}	0.0351906	1	7.93023	12	0.502767	0
{AMC,AMP,AXO,FOX,FIS,TET} => {TIO}	0.0351906	1	8.11905	12	0.50957	0
{AMC,AMP,AXO,TIO,STR,FIS} => {FOX}	0.0381232	1	7.57778	13	0.510592	0
{AMC,AMP,FOX,TIO,STR,FIS} => {AXO}	0.0381232	1	7.93023	13	0.524093	0
{AMC,AMP,AXO,FOX,STR,FIS} => {TIO}	0.0381232	1	8.11905	13	0.531185	0

## Sheet: Retail_2012
rules	support	confidence	lift	count	phi	ralam
{TIO} => {AXO}	0.0751295	1	12.8667	29	0.981814	0
{AXO} => {TIO}	0.0751295	0.966667	12.8667	29	0.981814	0.00259067
{TIO} => {AMC}	0.0699482	0.931034	11.9793	27	0.908397	0.00518135
{AMC} => {TIO}	0.0699482	0.9	11.9793	27	0.908397	0.00777202
{TIO} => {FOX}	0.0699482	0.931034	11.9793	27	0.908397	0.00518135
{FOX} => {TIO}	0.0699482	0.9	11.9793	27	0.908397	0.00777202
{TIO} => {AMP}	0.0751295	1	6.32787	29	0.657872	0
{AXO} => {AMC}	0.0725389	0.933333	12.0089	28	0.927715	0.00518135
{AMC} => {AXO}	0.0725389	0.933333	12.0089	28	0.927715	0.00518135
{AXO} => {FOX}	0.0725389	0.933333	12.0089	28	0.927715	0.00518135
{FOX} => {AXO}	0.0725389	0.933333	12.0089	28	0.927715	0.00518135
{AXO} => {AMP}	0.0777202	1	6.32787	30	0.670058	0
{AMC} => {FOX}	0.0777202	1	12.8667	30	1	0
{FOX} => {AMC}	0.0777202	1	12.8667	30	1	0
{AMC} => {AMP}	0.0777202	1	6.32787	30	0.670058	0
{FOX} => {AMP}	0.0777202	1	6.32787	30	0.670058	0
{GEN} => {STR}	0.253886	0.830508	2.09527	98	0.588928	0.0518135
{GEN} => {FIS}	0.282383	0.923729	2.44219	109	0.74639	0.0233161
{STR} => {FIS}	0.300518	0.75817	2.00448	116	0.634861	0.0958549
{FIS} => {STR}	0.300518	0.794521	2.00448	116	0.634861	0.0777202
{AXO,TIO} => {AMC}	0.0699482	0.931034	11.9793	27	0.908397	0.00518135
{AMC,TIO} => {AXO}	0.0699482	1	12.8667	27	0.944711	0
{AMC,AXO} => {TIO}	0.0699482	0.964286	12.835	27	0.943343	0.00259067
{AXO,TIO} => {FOX}	0.0699482	0.931034	11.9793	27	0.908397	0.00518135
{FOX,TIO} => {AXO}	0.0699482	1	12.8667	27	0.944711	0
{AXO,FOX} => {TIO}	0.0699482	0.964286	12.835	27	0.943343	0.00259067
{AXO,TIO} => {AMP}	0.0751295	1	6.32787	29	0.657872	0
{AMP,TIO} => {AXO}	0.0751295	1	12.8667	29	0.981814	0
{AMP,AXO} => {TIO}	0.0751295	0.966667	12.8667	29	0.981814	0.00259067
{TIO,TET} => {AXO}	0.0362694	1	12.8667	14	0.668278	0
{AXO,TET} => {TIO}	0.0362694	1	13.3103	14	0.680656	0
{TIO,STR} => {AXO}	0.0310881	1	12.8667	12	0.617048	0
{AXO,STR} => {TIO}	0.0310881	0.923077	12.2865	12	0.600538	0.00259067
{TIO,FIS} => {AXO}	0.0336788	1	12.8667	13	0.643105	0
{AXO,FIS} => {TIO}	0.0336788	1	13.3103	13	0.655017	0
{AMC,TIO} => {FOX}	0.0699482	1	12.8667	27	0.944711	0
{FOX,TIO} => {AMC}	0.0699482	1	12.8667	27	0.944711	0
{AMC,FOX} => {TIO}	0.0699482	0.9	11.9793	27	0.908397	0.00777202
{AMC,TIO} => {AMP}	0.0699482	1	6.32787	27	0.633011	0
{AMP,TIO} => {AMC}	0.0699482	0.931034	11.9793	27	0.908397	0.00518135
{AMC,AMP} => {TIO}	0.0699482	0.9	11.9793	27	0.908397	0.00777202
{TIO,TET} => {AMC}	0.0310881	0.857143	11.0286	12	0.564764	0.00518135
{AMC,TET} => {TIO}	0.0310881	0.857143	11.4089	12	0.575521	0.00518135
{TIO,STR} => {AMC}	0.0310881	1	12.8667	12	0.617048	0
{AMC,STR} => {TIO}	0.0310881	0.857143	11.4089	12	0.575521	0.00518135
{TIO,FIS} => {AMC}	0.0284974	0.846154	10.8872	11	0.535828	0.00518135
{AMC,FIS} => {TIO}	0.0284974	0.916667	12.2011	11	0.57185	0.00259067
{FOX,TIO} => {AMP}	0.0699482	1	6.32787	27	0.633011	0
{AMP,TIO} => {FOX}	0.0699482	0.931034	11.9793	27	0.908397	0.00518135
{AMP,FOX} => {TIO}	0.0699482	0.9	11.9793	27	0.908397	0.00777202
{TIO,TET} => {FOX}	0.0310881	0.857143	11.0286	12	0.564764	0.00518135
{FOX,TET} => {TIO}	0.0310881	0.857143	11.4089	12	0.575521	0.00518135
{TIO,STR} => {FOX}	0.0310881	1	12.8667	12	0.617048	0
{FOX,STR} => {TIO}	0.0310881	0.857143	11.4089	12	0.575521	0.00518135
{TIO,FIS} => {FOX}	0.0284974	0.846154	10.8872	11	0.535828	0.00518135
{FOX,FIS} => {TIO}	0.0284974	0.916667	12.2011	11	0.57185	0.00259067
{AMC,AXO} => {FOX}	0.0725389	1	12.8667	28	0.963389	0
{AXO,FOX} => {AMC}	0.0725389	1	12.8667	28	0.963389	0
{AMC,FOX} => {AXO}	0.0725389	0.933333	12.0089	28	0.927715	0.00518135
{AMC,AXO} => {AMP}	0.0725389	1	6.32787	28	0.645527	0
{AMP,AXO} => {AMC}	0.0725389	0.933333	12.0089	28	0.927715	0.00518135
{AMC,AMP} => {AXO}	0.0725389	0.933333	12.0089	28	0.927715	0.00518135
{AXO,TET} => {AMC}	0.0310881	0.857143	11.0286	12	0.564764	0.00518135
{AMC,TET} => {AXO}	0.0310881	0.857143	11.0286	12	0.564764	0.00518135
{AXO,STR} => {AMC}	0.0336788	1	12.8667	13	0.643105	0
{AMC,STR} => {AXO}	0.0336788	0.928571	11.9476	13	0.616521	0.00259067
{AXO,FIS} => {AMC}	0.0284974	0.846154	10.8872	11	0.535828	0.00518135
{AMC,FIS} => {AXO}	0.0284974	0.916667	11.7944	11	0.561294	0.00259067
{AXO,FOX} => {AMP}	0.0725389	1	6.32787	28	0.645527	0
{AMP,AXO} => {FOX}	0.0725389	0.933333	12.0089	28	0.927715	0.00518135
{AMP,FOX} => {AXO}	0.0725389	0.933333	12.0089	28	0.927715	0.00518135
{AXO,TET} => {FOX}	0.0310881	0.857143	11.0286	12	0.564764	0.00518135
{FOX,TET} => {AXO}	0.0310881	0.857143	11.0286	12	0.564764	0.00518135
{AXO,STR} => {FOX}	0.0336788	1	12.8667	13	0.643105	0
{FOX,STR} => {AXO}	0.0336788	0.928571	11.9476	13	0.616521	0.00259067
{AXO,FIS} => {FOX}	0.0284974	0.846154	10.8872	11	0.535828	0.00518135
{FOX,FIS} => {AXO}	0.0284974	0.916667	11.7944	11	0.561294	0.00259067
{AMC,FOX} => {AMP}	0.0777202	1	6.32787	30	0.670058	0
{AMC,AMP} => {FOX}	0.0777202	1	12.8667	30	1	0
{AMP,FOX} => {AMC}	0.0777202	1	12.8667	30	1	0
{AMC,TET} => {FOX}	0.0362694	1	12.8667	14	0.668278	0
{FOX,TET} => {AMC}	0.0362694	1	12.8667	14	0.668278	0
{AMC,STR} => {FOX}	0.0362694	1	12.8667	14	0.668278	0
{FOX,STR} => {AMC}	0.0362694	1	12.8667	14	0.668278	0
{AMC,FIS} => {FOX}	0.0310881	1	12.8667	12	0.617048	0
{FOX,FIS} => {AMC}	0.0310881	1	12.8667	12	0.617048	0
{GEN,TET} => {FIS}	0.173575	0.971014	2.5672	67	0.570284	0.00518135
{GEN,STR} => {FIS}	0.238342	0.938776	2.48197	92	0.674259	0.015544
{GEN,FIS} => {STR}	0.238342	0.844037	2.1294	92	0.574102	0.0440415
{STR,FIS} => {GEN}	0.238342	0.793103	2.59439	92	0.69345	0.0621762
{STR,TET} => {FIS}	0.194301	0.852273	2.25327	75	0.531188	0.0336788
{AMC,AXO,TIO} => {FOX}	0.0699482	1	12.8667	27	0.944711	0
{AXO,FOX,TIO} => {AMC}	0.0699482	1	12.8667	27	0.944711	0
{AMC,FOX,TIO} => {AXO}	0.0699482	1	12.8667	27	0.944711	0
{AMC,AXO,FOX} => {TIO}	0.0699482	0.964286	12.835	27	0.943343	0.00259067
{AMC,AXO,TIO} => {AMP}	0.0699482	1	6.32787	27	0.633011	0
{AMP,AXO,TIO} => {AMC}	0.0699482	0.931034	11.9793	27	0.908397	0.00518135
{AMC,AMP,TIO} => {AXO}	0.0699482	1	12.8667	27	0.944711	0
{AMC,AMP,AXO} => {TIO}	0.0699482	0.964286	12.835	27	0.943343	0.00259067
{AXO,TIO,TET} => {AMC}	0.0310881	0.857143	11.0286	12	0.564764	0.00518135
{AMC,TIO,TET} => {AXO}	0.0310881	1	12.8667	12	0.617048	0
{AMC,AXO,TET} => {TIO}	0.0310881	1	13.3103	12	0.628478	0
{AXO,TIO,STR} => {AMC}	0.0310881	1	12.8667	12	0.617048	0
{AMC,TIO,STR} => {AXO}	0.0310881	1	12.8667	12	0.617048	0
{AMC,AXO,STR} => {TIO}	0.0310881	0.923077	12.2865	12	0.600538	0.00259067
{AXO,TIO,FIS} => {AMC}	0.0284974	0.846154	10.8872	11	0.535828	0.00518135
{AMC,TIO,FIS} => {AXO}	0.0284974	1	12.8667	11	0.589991	0
{AMC,AXO,FIS} => {TIO}	0.0284974	1	13.3103	11	0.600919	0
{AXO,FOX,TIO} => {AMP}	0.0699482	1	6.32787	27	0.633011	0
{AMP,AXO,TIO} => {FOX}	0.0699482	0.931034	11.9793	27	0.908397	0.00518135
{AMP,FOX,TIO} => {AXO}	0.0699482	1	12.8667	27	0.944711	0
{AMP,AXO,FOX} => {TIO}	0.0699482	0.964286	12.835	27	0.943343	0.00259067
{AXO,TIO,TET} => {FOX}	0.0310881	0.857143	11.0286	12	0.564764	0.00518135
{FOX,TIO,TET} => {AXO}	0.0310881	1	12.8667	12	0.617048	0
{AXO,FOX,TET} => {TIO}	0.0310881	1	13.3103	12	0.628478	0
{AXO,TIO,STR} => {FOX}	0.0310881	1	12.8667	12	0.617048	0
{FOX,TIO,STR} => {AXO}	0.0310881	1	12.8667	12	0.617048	0
{AXO,FOX,STR} => {TIO}	0.0310881	0.923077	12.2865	12	0.600538	0.00259067
{AXO,TIO,FIS} => {FOX}	0.0284974	0.846154	10.8872	11	0.535828	0.00518135
{FOX,TIO,FIS} => {AXO}	0.0284974	1	12.8667	11	0.589991	0
{AXO,FOX,FIS} => {TIO}	0.0284974	1	13.3103	11	0.600919	0
{AMP,TIO,TET} => {AXO}	0.0362694	1	12.8667	14	0.668278	0
{AMP,AXO,TET} => {TIO}	0.0362694	1	13.3103	14	0.680656	0
{AMP,TIO,STR} => {AXO}	0.0310881	1	12.8667	12	0.617048	0
{AMP,AXO,STR} => {TIO}	0.0310881	0.923077	12.2865	12	0.600538	0.00259067
{AMP,TIO,FIS} => {AXO}	0.0336788	1	12.8667	13	0.643105	0
{AMP,AXO,FIS} => {TIO}	0.0336788	1	13.3103	13	0.655017	0
{TIO,STR,TET} => {AXO}	0.0233161	1	12.8667	9	0.532249	0
{AXO,STR,TET} => {TIO}	0.0233161	1	13.3103	9	0.542108	0
{TIO,FIS,TET} => {AXO}	0.0259067	1	12.8667	10	0.561785	0
{AXO,FIS,TET} => {TIO}	0.0259067	1	13.3103	10	0.572191	0
{TIO,STR,FIS} => {AXO}	0.0259067	1	12.8667	10	0.561785	0
{AXO,STR,FIS} => {TIO}	0.0259067	1	13.3103	10	0.572191	0
{AMC,FOX,TIO} => {AMP}	0.0699482	1	6.32787	27	0.633011	0
{AMC,AMP,TIO} => {FOX}	0.0699482	1	12.8667	27	0.944711	0
{AMP,FOX,TIO} => {AMC}	0.0699482	1	12.8667	27	0.944711	0
{AMC,AMP,FOX} => {TIO}	0.0699482	0.9	11.9793	27	0.908397	0.00777202
{AMC,TIO,TET} => {FOX}	0.0310881	1	12.8667	12	0.617048	0
{FOX,TIO,TET} => {AMC}	0.0310881	1	12.8667	12	0.617048	0
{AMC,FOX,TET} => {TIO}	0.0310881	0.857143	11.4089	12	0.575521	0.00518135
{AMC,TIO,STR} => {FOX}	0.0310881	1	12.8667	12	0.617048	0
{FOX,TIO,STR} => {AMC}	0.0310881	1	12.8667	12	0.617048	0
{AMC,FOX,STR} => {TIO}	0.0310881	0.857143	11.4089	12	0.575521	0.00518135
{AMC,TIO,FIS} => {FOX}	0.0284974	1	12.8667	11	0.589991	0
{FOX,TIO,FIS} => {AMC}	0.0284974	1	12.8667	11	0.589991	0
{AMC,FOX,FIS} => {TIO}	0.0284974	0.916667	12.2011	11	0.57185	0.00259067
{AMP,TIO,TET} => {AMC}	0.0310881	0.857143	11.0286	12	0.564764	0.00518135
{AMC,AMP,TET} => {TIO}	0.0310881	0.857143	11.4089	12	0.575521	0.00518135
{AMP,TIO,STR} => {AMC}	0.0310881	1	12.8667	12	0.617048	0
{AMC,AMP,STR} => {TIO}	0.0310881	0.857143	11.4089	12	0.575521	0.00518135
{AMP,TIO,FIS} => {AMC}	0.0284974	0.846154	10.8872	11	0.535828	0.00518135
{AMC,AMP,FIS} => {TIO}	0.0284974	0.916667	12.2011	11	0.57185	0.00259067
{TIO,STR,TET} => {AMC}	0.0233161	1	12.8667	9	0.532249	0
{AMC,STR,TET} => {TIO}	0.0233161	0.9	11.9793	9	0.510324	0.00259067
{TIO,STR,FIS} => {AMC}	0.0259067	1	12.8667	10	0.561785	0
{AMC,STR,FIS} => {TIO}	0.0259067	0.909091	12.1003	10	0.541852	0.00259067
{AMP,TIO,TET} => {FOX}	0.0310881	0.857143	11.0286	12	0.564764	0.00518135
{AMP,FOX,TET} => {TIO}	0.0310881	0.857143	11.4089	12	0.575521	0.00518135
{AMP,TIO,STR} => {FOX}	0.0310881	1	12.8667	12	0.617048	0
{AMP,FOX,STR} => {TIO}	0.0310881	0.857143	11.4089	12	0.575521	0.00518135
{AMP,TIO,FIS} => {FOX}	0.0284974	0.846154	10.8872	11	0.535828	0.00518135
{AMP,FOX,FIS} => {TIO}	0.0284974	0.916667	12.2011	11	0.57185	0.00259067
{TIO,STR,TET} => {FOX}	0.0233161	1	12.8667	9	0.532249	0
{FOX,STR,TET} => {TIO}	0.0233161	0.9	11.9793	9	0.510324	0.00259067
{TIO,STR,FIS} => {FOX}	0.0259067	1	12.8667	10	0.561785	0
{FOX,STR,FIS} => {TIO}	0.0259067	0.909091	12.1003	10	0.541852	0.00259067
{AMC,AXO,FOX} => {AMP}	0.0725389	1	6.32787	28	0.645527	0
{AMC,AMP,AXO} => {FOX}	0.0725389	1	12.8667	28	0.963389	0
{AMP,AXO,FOX} => {AMC}	0.0725389	1	12.8667	28	0.963389	0
{AMC,AMP,FOX} => {AXO}	0.0725389	0.933333	12.0089	28	0.927715	0.00518135
{AMC,AXO,TET} => {FOX}	0.0310881	1	12.8667	12	0.617048	0
{AXO,FOX,TET} => {AMC}	0.0310881	1	12.8667	12	0.617048	0
{AMC,FOX,TET} => {AXO}	0.0310881	0.857143	11.0286	12	0.564764	0.00518135
{AMC,AXO,STR} => {FOX}	0.0336788	1	12.8667	13	0.643105	0
{AXO,FOX,STR} => {AMC}	0.0336788	1	12.8667	13	0.643105	0
{AMC,FOX,STR} => {AXO}	0.0336788	0.928571	11.9476	13	0.616521	0.00259067
{AMC,AXO,FIS} => {FOX}	0.0284974	1	12.8667	11	0.589991	0
{AXO,FOX,FIS} => {AMC}	0.0284974	1	12.8667	11	0.589991	0
{AMC,FOX,FIS} => {AXO}	0.0284974	0.916667	11.7944	11	0.561294	0.00259067
{AMP,AXO,TET} => {AMC}	0.0310881	0.857143	11.0286	12	0.564764	0.00518135
{AMC,AMP,TET} => {AXO}	0.0310881	0.857143	11.0286	12	0.564764	0.00518135
{AMP,AXO,STR} => {AMC}	0.0336788	1	12.8667	13	0.643105	0
{AMC,AMP,STR} => {AXO}	0.0336788	0.928571	11.9476	13	0.616521	0.00259067
{AMP,AXO,FIS} => {AMC}	0.0284974	0.846154	10.8872	11	0.535828	0.00518135
{AMC,AMP,FIS} => {AXO}	0.0284974	0.916667	11.7944	11	0.561294	0.00259067
{AXO,STR,TET} => {AMC}	0.0233161	1	12.8667	9	0.532249	0
{AMC,STR,TET} => {AXO}	0.0233161	0.9	11.58	9	0.500873	0.00259067
{AXO,STR,FIS} => {AMC}	0.0259067	1	12.8667	10	0.561785	0
{AMC,STR,FIS} => {AXO}	0.0259067	0.909091	11.697	10	0.531835	0.00259067
{AMP,AXO,TET} => {FOX}	0.0310881	0.857143	11.0286	12	0.564764	0.00518135
{AMP,FOX,TET} => {AXO}	0.0310881	0.857143	11.0286	12	0.564764	0.00518135
{AMP,AXO,STR} => {FOX}	0.0336788	1	12.8667	13	0.643105	0
{AMP,FOX,STR} => {AXO}	0.0336788	0.928571	11.9476	13	0.616521	0.00259067
{AMP,AXO,FIS} => {FOX}	0.0284974	0.846154	10.8872	11	0.535828	0.00518135
{AMP,FOX,FIS} => {AXO}	0.0284974	0.916667	11.7944	11	0.561294	0.00259067
{AXO,STR,TET} => {FOX}	0.0233161	1	12.8667	9	0.532249	0
{FOX,STR,TET} => {AXO}	0.0233161	0.9	11.58	9	0.500873	0.00259067
{AXO,STR,FIS} => {FOX}	0.0259067	1	12.8667	10	0.561785	0
{FOX,STR,FIS} => {AXO}	0.0259067	0.909091	11.697	10	0.531835	0.00259067
{AMC,AMP,TET} => {FOX}	0.0362694	1	12.8667	14	0.668278	0
{AMP,FOX,TET} => {AMC}	0.0362694	1	12.8667	14	0.668278	0
{AMC,AMP,STR} => {FOX}	0.0362694	1	12.8667	14	0.668278	0
{AMP,FOX,STR} => {AMC}	0.0362694	1	12.8667	14	0.668278	0
{AMC,AMP,FIS} => {FOX}	0.0310881	1	12.8667	12	0.617048	0
{AMP,FOX,FIS} => {AMC}	0.0310881	1	12.8667	12	0.617048	0
{AMC,STR,TET} => {FOX}	0.0259067	1	12.8667	10	0.561785	0
{FOX,STR,TET} => {AMC}	0.0259067	1	12.8667	10	0.561785	0
{AMC,FIS,TET} => {FOX}	0.0233161	1	12.8667	9	0.532249	0
{FOX,FIS,TET} => {AMC}	0.0233161	1	12.8667	9	0.532249	0
{AMC,STR,FIS} => {FOX}	0.0284974	1	12.8667	11	0.589991	0
{FOX,STR,FIS} => {AMC}	0.0284974	1	12.8667	11	0.589991	0
{AMC,AXO,FOX,TIO} => {AMP}	0.0699482	1	6.32787	27	0.633011	0
{AMC,AMP,AXO,TIO} => {FOX}	0.0699482	1	12.8667	27	0.944711	0
{AMP,AXO,FOX,TIO} => {AMC}	0.0699482	1	12.8667	27	0.944711	0
{AMC,AMP,FOX,TIO} => {AXO}	0.0699482	1	12.8667	27	0.944711	0
{AMC,AMP,AXO,FOX} => {TIO}	0.0699482	0.964286	12.835	27	0.943343	0.00259067
{AMC,AXO,TIO,TET} => {FOX}	0.0310881	1	12.8667	12	0.617048	0
{AXO,FOX,TIO,TET} => {AMC}	0.0310881	1	12.8667	12	0.617048	0
{AMC,FOX,TIO,TET} => {AXO}	0.0310881	1	12.8667	12	0.617048	0
{AMC,AXO,FOX,TET} => {TIO}	0.0310881	1	13.3103	12	0.628478	0
{AMC,AXO,TIO,STR} => {FOX}	0.0310881	1	12.8667	12	0.617048	0
{AXO,FOX,TIO,STR} => {AMC}	0.0310881	1	12.8667	12	0.617048	0
{AMC,FOX,TIO,STR} => {AXO}	0.0310881	1	12.8667	12	0.617048	0
{AMC,AXO,FOX,STR} => {TIO}	0.0310881	0.923077	12.2865	12	0.600538	0.00259067
{AMC,AXO,TIO,FIS} => {FOX}	0.0284974	1	12.8667	11	0.589991	0
{AXO,FOX,TIO,FIS} => {AMC}	0.0284974	1	12.8667	11	0.589991	0
{AMC,FOX,TIO,FIS} => {AXO}	0.0284974	1	12.8667	11	0.589991	0
{AMC,AXO,FOX,FIS} => {TIO}	0.0284974	1	13.3103	11	0.600919	0
{AMP,AXO,TIO,TET} => {AMC}	0.0310881	0.857143	11.0286	12	0.564764	0.00518135
{AMC,AMP,TIO,TET} => {AXO}	0.0310881	1	12.8667	12	0.617048	0
{AMC,AMP,AXO,TET} => {TIO}	0.0310881	1	13.3103	12	0.628478	0
{AMP,AXO,TIO,STR} => {AMC}	0.0310881	1	12.8667	12	0.617048	0
{AMC,AMP,TIO,STR} => {AXO}	0.0310881	1	12.8667	12	0.617048	0
{AMC,AMP,AXO,STR} => {TIO}	0.0310881	0.923077	12.2865	12	0.600538	0.00259067
{AMP,AXO,TIO,FIS} => {AMC}	0.0284974	0.846154	10.8872	11	0.535828	0.00518135
{AMC,AMP,TIO,FIS} => {AXO}	0.0284974	1	12.8667	11	0.589991	0
{AMC,AMP,AXO,FIS} => {TIO}	0.0284974	1	13.3103	11	0.600919	0
{AXO,TIO,STR,TET} => {AMC}	0.0233161	1	12.8667	9	0.532249	0
{AMC,TIO,STR,TET} => {AXO}	0.0233161	1	12.8667	9	0.532249	0
{AMC,AXO,STR,TET} => {TIO}	0.0233161	1	13.3103	9	0.542108	0
{AMC,TIO,FIS,TET} => {AXO}	0.0207254	1	12.8667	8	0.501145	0
{AMC,AXO,FIS,TET} => {TIO}	0.0207254	1	13.3103	8	0.510428	0
{AXO,TIO,STR,FIS} => {AMC}	0.0259067	1	12.8667	10	0.561785	0
{AMC,TIO,STR,FIS} => {AXO}	0.0259067	1	12.8667	10	0.561785	0
{AMC,AXO,STR,FIS} => {TIO}	0.0259067	1	13.3103	10	0.572191	0
{AMP,AXO,TIO,TET} => {FOX}	0.0310881	0.857143	11.0286	12	0.564764	0.00518135
{AMP,FOX,TIO,TET} => {AXO}	0.0310881	1	12.8667	12	0.617048	0
{AMP,AXO,FOX,TET} => {TIO}	0.0310881	1	13.3103	12	0.628478	0
{AMP,AXO,TIO,STR} => {FOX}	0.0310881	1	12.8667	12	0.617048	0
{AMP,FOX,TIO,STR} => {AXO}	0.0310881	1	12.8667	12	0.617048	0
{AMP,AXO,FOX,STR} => {TIO}	0.0310881	0.923077	12.2865	12	0.600538	0.00259067
{AMP,AXO,TIO,FIS} => {FOX}	0.0284974	0.846154	10.8872	11	0.535828	0.00518135
{AMP,FOX,TIO,FIS} => {AXO}	0.0284974	1	12.8667	11	0.589991	0
{AMP,AXO,FOX,FIS} => {TIO}	0.0284974	1	13.3103	11	0.600919	0
{AXO,TIO,STR,TET} => {FOX}	0.0233161	1	12.8667	9	0.532249	0
{FOX,TIO,STR,TET} => {AXO}	0.0233161	1	12.8667	9	0.532249	0
{AXO,FOX,STR,TET} => {TIO}	0.0233161	1	13.3103	9	0.542108	0
{FOX,TIO,FIS,TET} => {AXO}	0.0207254	1	12.8667	8	0.501145	0
{AXO,FOX,FIS,TET} => {TIO}	0.0207254	1	13.3103	8	0.510428	0
{AXO,TIO,STR,FIS} => {FOX}	0.0259067	1	12.8667	10	0.561785	0
{FOX,TIO,STR,FIS} => {AXO}	0.0259067	1	12.8667	10	0.561785	0
{AXO,FOX,STR,FIS} => {TIO}	0.0259067	1	13.3103	10	0.572191	0
{AMP,TIO,STR,TET} => {AXO}	0.0233161	1	12.8667	9	0.532249	0
{AMP,AXO,STR,TET} => {TIO}	0.0233161	1	13.3103	9	0.542108	0
{AMP,TIO,FIS,TET} => {AXO}	0.0259067	1	12.8667	10	0.561785	0
{AMP,AXO,FIS,TET} => {TIO}	0.0259067	1	13.3103	10	0.572191	0
{AMP,TIO,STR,FIS} => {AXO}	0.0259067	1	12.8667	10	0.561785	0
{AMP,AXO,STR,FIS} => {TIO}	0.0259067	1	13.3103	10	0.572191	0
{TIO,STR,FIS,TET} => {AXO}	0.0207254	1	12.8667	8	0.501145	0
{AXO,STR,FIS,TET} => {TIO}	0.0207254	1	13.3103	8	0.510428	0
{AMC,AMP,TIO,TET} => {FOX}	0.0310881	1	12.8667	12	0.617048	0
{AMP,FOX,TIO,TET} => {AMC}	0.0310881	1	12.8667	12	0.617048	0
{AMC,AMP,FOX,TET} => {TIO}	0.0310881	0.857143	11.4089	12	0.575521	0.00518135
{AMC,AMP,TIO,STR} => {FOX}	0.0310881	1	12.8667	12	0.617048	0
{AMP,FOX,TIO,STR} => {AMC}	0.0310881	1	12.8667	12	0.617048	0
{AMC,AMP,FOX,STR} => {TIO}	0.0310881	0.857143	11.4089	12	0.575521	0.00518135
{AMC,AMP,TIO,FIS} => {FOX}	0.0284974	1	12.8667	11	0.589991	0
{AMP,FOX,TIO,FIS} => {AMC}	0.0284974	1	12.8667	11	0.589991	0
{AMC,AMP,FOX,FIS} => {TIO}	0.0284974	0.916667	12.2011	11	0.57185	0.00259067
{AMC,TIO,STR,TET} => {FOX}	0.0233161	1	12.8667	9	0.532249	0
{FOX,TIO,STR,TET} => {AMC}	0.0233161	1	12.8667	9	0.532249	0
{AMC,FOX,STR,TET} => {TIO}	0.0233161	0.9	11.9793	9	0.510324	0.00259067
{AMC,TIO,FIS,TET} => {FOX}	0.0207254	1	12.8667	8	0.501145	0
{FOX,TIO,FIS,TET} => {AMC}	0.0207254	1	12.8667	8	0.501145	0
{AMC,TIO,STR,FIS} => {FOX}	0.0259067	1	12.8667	10	0.561785	0
{FOX,TIO,STR,FIS} => {AMC}	0.0259067	1	12.8667	10	0.561785	0
{AMC,FOX,STR,FIS} => {TIO}	0.0259067	0.909091	12.1003	10	0.541852	0.00259067
{AMP,TIO,STR,TET} => {AMC}	0.0233161	1	12.8667	9	0.532249	0
{AMC,AMP,STR,TET} => {TIO}	0.0233161	0.9	11.9793	9	0.510324	0.00259067
{AMP,TIO,STR,FIS} => {AMC}	0.0259067	1	12.8667	10	0.561785	0
{AMC,AMP,STR,FIS} => {TIO}	0.0259067	0.909091	12.1003	10	0.541852	0.00259067
{TIO,STR,FIS,TET} => {AMC}	0.0207254	1	12.8667	8	0.501145	0
{AMP,TIO,STR,TET} => {FOX}	0.0233161	1	12.8667	9	0.532249	0
{AMP,FOX,STR,TET} => {TIO}	0.0233161	0.9	11.9793	9	0.510324	0.00259067
{AMP,TIO,STR,FIS} => {FOX}	0.0259067	1	12.8667	10	0.561785	0
{AMP,FOX,STR,FIS} => {TIO}	0.0259067	0.909091	12.1003	10	0.541852	0.00259067
{TIO,STR,FIS,TET} => {FOX}	0.0207254	1	12.8667	8	0.501145	0
{AMC,AMP,AXO,TET} => {FOX}	0.0310881	1	12.8667	12	0.617048	0
{AMP,AXO,FOX,TET} => {AMC}	0.0310881	1	12.8667	12	0.617048	0
{AMC,AMP,FOX,TET} => {AXO}	0.0310881	0.857143	11.0286	12	0.564764	0.00518135
{AMC,AMP,AXO,STR} => {FOX}	0.0336788	1	12.8667	13	0.643105	0
{AMP,AXO,FOX,STR} => {AMC}	0.0336788	1	12.8667	13	0.643105	0
{AMC,AMP,FOX,STR} => {AXO}	0.0336788	0.928571	11.9476	13	0.616521	0.00259067
{AMC,AMP,AXO,FIS} => {FOX}	0.0284974	1	12.8667	11	0.589991	0
{AMP,AXO,FOX,FIS} => {AMC}	0.0284974	1	12.8667	11	0.589991	0
{AMC,AMP,FOX,FIS} => {AXO}	0.0284974	0.916667	11.7944	11	0.561294	0.00259067
{AMC,AXO,STR,TET} => {FOX}	0.0233161	1	12.8667	9	0.532249	0
{AXO,FOX,STR,TET} => {AMC}	0.0233161	1	12.8667	9	0.532249	0
{AMC,FOX,STR,TET} => {AXO}	0.0233161	0.9	11.58	9	0.500873	0.00259067
{AMC,AXO,FIS,TET} => {FOX}	0.0207254	1	12.8667	8	0.501145	0
{AXO,FOX,FIS,TET} => {AMC}	0.0207254	1	12.8667	8	0.501145	0
{AMC,AXO,STR,FIS} => {FOX}	0.0259067	1	12.8667	10	0.561785	0
{AXO,FOX,STR,FIS} => {AMC}	0.0259067	1	12.8667	10	0.561785	0
{AMC,FOX,STR,FIS} => {AXO}	0.0259067	0.909091	11.697	10	0.531835	0.00259067
{AMP,AXO,STR,TET} => {AMC}	0.0233161	1	12.8667	9	0.532249	0
{AMC,AMP,STR,TET} => {AXO}	0.0233161	0.9	11.58	9	0.500873	0.00259067
{AMP,AXO,STR,FIS} => {AMC}	0.0259067	1	12.8667	10	0.561785	0
{AMC,AMP,STR,FIS} => {AXO}	0.0259067	0.909091	11.697	10	0.531835	0.00259067
{AXO,STR,FIS,TET} => {AMC}	0.0207254	1	12.8667	8	0.501145	0
{AMP,AXO,STR,TET} => {FOX}	0.0233161	1	12.8667	9	0.532249	0
{AMP,FOX,STR,TET} => {AXO}	0.0233161	0.9	11.58	9	0.500873	0.00259067
{AMP,AXO,STR,FIS} => {FOX}	0.0259067	1	12.8667	10	0.561785	0
{AMP,FOX,STR,FIS} => {AXO}	0.0259067	0.909091	11.697	10	0.531835	0.00259067
{AXO,STR,FIS,TET} => {FOX}	0.0207254	1	12.8667	8	0.501145	0
{AMC,AMP,STR,TET} => {FOX}	0.0259067	1	12.8667	10	0.561785	0
{AMP,FOX,STR,TET} => {AMC}	0.0259067	1	12.8667	10	0.561785	0
{AMC,AMP,FIS,TET} => {FOX}	0.0233161	1	12.8667	9	0.532249	0
{AMP,FOX,FIS,TET} => {AMC}	0.0233161	1	12.8667	9	0.532249	0
{AMC,AMP,STR,FIS} => {FOX}	0.0284974	1	12.8667	11	0.589991	0
{AMP,FOX,STR,FIS} => {AMC}	0.0284974	1	12.8667	11	0.589991	0
{AMC,STR,FIS,TET} => {FOX}	0.0233161	1	12.8667	9	0.532249	0
{FOX,STR,FIS,TET} => {AMC}	0.0233161	1	12.8667	9	0.532249	0
{AMC,AMP,AXO,TIO,TET} => {FOX}	0.0310881	1	12.8667	12	0.617048	0
{AMP,AXO,FOX,TIO,TET} => {AMC}	0.0310881	1	12.8667	12	0.617048	0
{AMC,AMP,FOX,TIO,TET} => {AXO}	0.0310881	1	12.8667	12	0.617048	0
{AMC,AMP,AXO,FOX,TET} => {TIO}	0.0310881	1	13.3103	12	0.628478	0
{AMC,AMP,AXO,TIO,STR} => {FOX}	0.0310881	1	12.8667	12	0.617048	0
{AMP,AXO,FOX,TIO,STR} => {AMC}	0.0310881	1	12.8667	12	0.617048	0
{AMC,AMP,FOX,TIO,STR} => {AXO}	0.0310881	1	12.8667	12	0.617048	0
{AMC,AMP,AXO,FOX,STR} => {TIO}	0.0310881	0.923077	12.2865	12	0.600538	0.00259067
{AMC,AMP,AXO,TIO,FIS} => {FOX}	0.0284974	1	12.8667	11	0.589991	0
{AMP,AXO,FOX,TIO,FIS} => {AMC}	0.0284974	1	12.8667	11	0.589991	0
{AMC,AMP,FOX,TIO,FIS} => {AXO}	0.0284974	1	12.8667	11	0.589991	0
{AMC,AMP,AXO,FOX,FIS} => {TIO}	0.0284974	1	13.3103	11	0.600919	0
{AMC,AXO,TIO,STR,TET} => {FOX}	0.0233161	1	12.8667	9	0.532249	0
{AXO,FOX,TIO,STR,TET} => {AMC}	0.0233161	1	12.8667	9	0.532249	0
{AMC,FOX,TIO,STR,TET} => {AXO}	0.0233161	1	12.8667	9	0.532249	0
{AMC,AXO,FOX,STR,TET} => {TIO}	0.0233161	1	13.3103	9	0.542108	0
{AMC,AXO,TIO,FIS,TET} => {FOX}	0.0207254	1	12.8667	8	0.501145	0
{AXO,FOX,TIO,FIS,TET} => {AMC}	0.0207254	1	12.8667	8	0.501145	0
{AMC,FOX,TIO,FIS,TET} => {AXO}	0.0207254	1	12.8667	8	0.501145	0
{AMC,AXO,FOX,FIS,TET} => {TIO}	0.0207254	1	13.3103	8	0.510428	0
{AMC,AXO,TIO,STR,FIS} => {FOX}	0.0259067	1	12.8667	10	0.561785	0
{AXO,FOX,TIO,STR,FIS} => {AMC}	0.0259067	1	12.8667	10	0.561785	0
{AMC,FOX,TIO,STR,FIS} => {AXO}	0.0259067	1	12.8667	10	0.561785	0
{AMC,AXO,FOX,STR,FIS} => {TIO}	0.0259067	1	13.3103	10	0.572191	0
{AMP,AXO,TIO,STR,TET} => {AMC}	0.0233161	1	12.8667	9	0.532249	0
{AMC,AMP,TIO,STR,TET} => {AXO}	0.0233161	1	12.8667	9	0.532249	0
{AMC,AMP,AXO,STR,TET} => {TIO}	0.0233161	1	13.3103	9	0.542108	0
{AMC,AMP,TIO,FIS,TET} => {AXO}	0.0207254	1	12.8667	8	0.501145	0
{AMC,AMP,AXO,FIS,TET} => {TIO}	0.0207254	1	13.3103	8	0.510428	0
{AMP,AXO,TIO,STR,FIS} => {AMC}	0.0259067	1	12.8667	10	0.561785	0
{AMC,AMP,TIO,STR,FIS} => {AXO}	0.0259067	1	12.8667	10	0.561785	0
{AMC,AMP,AXO,STR,FIS} => {TIO}	0.0259067	1	13.3103	10	0.572191	0
{AXO,TIO,STR,FIS,TET} => {AMC}	0.0207254	1	12.8667	8	0.501145	0
{AMC,TIO,STR,FIS,TET} => {AXO}	0.0207254	1	12.8667	8	0.501145	0
{AMC,AXO,STR,FIS,TET} => {TIO}	0.0207254	1	13.3103	8	0.510428	0
{AMP,AXO,TIO,STR,TET} => {FOX}	0.0233161	1	12.8667	9	0.532249	0
{AMP,FOX,TIO,STR,TET} => {AXO}	0.0233161	1	12.8667	9	0.532249	0
{AMP,AXO,FOX,STR,TET} => {TIO}	0.0233161	1	13.3103	9	0.542108	0
{AMP,FOX,TIO,FIS,TET} => {AXO}	0.0207254	1	12.8667	8	0.501145	0
{AMP,AXO,FOX,FIS,TET} => {TIO}	0.0207254	1	13.3103	8	0.510428	0
{AMP,AXO,TIO,STR,FIS} => {FOX}	0.0259067	1	12.8667	10	0.561785	0
{AMP,FOX,TIO,STR,FIS} => {AXO}	0.0259067	1	12.8667	10	0.561785	0
{AMP,AXO,FOX,STR,FIS} => {TIO}	0.0259067	1	13.3103	10	0.572191	0
{AXO,TIO,STR,FIS,TET} => {FOX}	0.0207254	1	12.8667	8	0.501145	0
{FOX,TIO,STR,FIS,TET} => {AXO}	0.0207254	1	12.8667	8	0.501145	0
{AXO,FOX,STR,FIS,TET} => {TIO}	0.0207254	1	13.3103	8	0.510428	0
{AMP,TIO,STR,FIS,TET} => {AXO}	0.0207254	1	12.8667	8	0.501145	0
{AMP,AXO,STR,FIS,TET} => {TIO}	0.0207254	1	13.3103	8	0.510428	0
{AMC,AMP,TIO,STR,TET} => {FOX}	0.0233161	1	12.8667	9	0.532249	0
{AMP,FOX,TIO,STR,TET} => {AMC}	0.0233161	1	12.8667	9	0.532249	0
{AMC,AMP,FOX,STR,TET} => {TIO}	0.0233161	0.9	11.9793	9	0.510324	0.00259067
{AMC,AMP,TIO,FIS,TET} => {FOX}	0.0207254	1	12.8667	8	0.501145	0
{AMP,FOX,TIO,FIS,TET} => {AMC}	0.0207254	1	12.8667	8	0.501145	0
{AMC,AMP,TIO,STR,FIS} => {FOX}	0.0259067	1	12.8667	10	0.561785	0
{AMP,FOX,TIO,STR,FIS} => {AMC}	0.0259067	1	12.8667	10	0.561785	0
{AMC,AMP,FOX,STR,FIS} => {TIO}	0.0259067	0.909091	12.1003	10	0.541852	0.00259067
{AMC,TIO,STR,FIS,TET} => {FOX}	0.0207254	1	12.8667	8	0.501145	0
{FOX,TIO,STR,FIS,TET} => {AMC}	0.0207254	1	12.8667	8	0.501145	0
{AMP,TIO,STR,FIS,TET} => {AMC}	0.0207254	1	12.8667	8	0.501145	0
{AMP,TIO,STR,FIS,TET} => {FOX}	0.0207254	1	12.8667	8	0.501145	0
{AMC,AMP,AXO,STR,TET} => {FOX}	0.0233161	1	12.8667	9	0.532249	0
{AMP,AXO,FOX,STR,TET} => {AMC}	0.0233161	1	12.8667	9	0.532249	0
{AMC,AMP,FOX,STR,TET} => {AXO}	0.0233161	0.9	11.58	9	0.500873	0.00259067
{AMC,AMP,AXO,FIS,TET} => {FOX}	0.0207254	1	12.8667	8	0.501145	0
{AMP,AXO,FOX,FIS,TET} => {AMC}	0.0207254	1	12.8667	8	0.501145	0
{AMC,AMP,AXO,STR,FIS} => {FOX}	0.0259067	1	12.8667	10	0.561785	0
{AMP,AXO,FOX,STR,FIS} => {AMC}	0.0259067	1	12.8667	10	0.561785	0
{AMC,AMP,FOX,STR,FIS} => {AXO}	0.0259067	0.909091	11.697	10	0.531835	0.00259067
{AMC,AXO,STR,FIS,TET} => {FOX}	0.0207254	1	12.8667	8	0.501145	0
{AXO,FOX,STR,FIS,TET} => {AMC}	0.0207254	1	12.8667	8	0.501145	0
{AMP,AXO,STR,FIS,TET} => {AMC}	0.0207254	1	12.8667	8	0.501145	0
{AMP,AXO,STR,FIS,TET} => {FOX}	0.0207254	1	12.8667	8	0.501145	0
{AMC,AMP,STR,FIS,TET} => {FOX}	0.0233161	1	12.8667	9	0.532249	0
{AMP,FOX,STR,FIS,TET} => {AMC}	0.0233161	1	12.8667	9	0.532249	0
{AMC,AMP,AXO,TIO,STR,TET} => {FOX}	0.0233161	1	12.8667	9	0.532249	0
{AMP,AXO,FOX,TIO,STR,TET} => {AMC}	0.0233161	1	12.8667	9	0.532249	0
{AMC,AMP,FOX,TIO,STR,TET} => {AXO}	0.0233161	1	12.8667	9	0.532249	0
{AMC,AMP,AXO,FOX,STR,TET} => {TIO}	0.0233161	1	13.3103	9	0.542108	0
{AMC,AMP,AXO,TIO,FIS,TET} => {FOX}	0.0207254	1	12.8667	8	0.501145	0
{AMP,AXO,FOX,TIO,FIS,TET} => {AMC}	0.0207254	1	12.8667	8	0.501145	0
{AMC,AMP,FOX,TIO,FIS,TET} => {AXO}	0.0207254	1	12.8667	8	0.501145	0
{AMC,AMP,AXO,FOX,FIS,TET} => {TIO}	0.0207254	1	13.3103	8	0.510428	0
{AMC,AMP,AXO,TIO,STR,FIS} => {FOX}	0.0259067	1	12.8667	10	0.561785	0
{AMP,AXO,FOX,TIO,STR,FIS} => {AMC}	0.0259067	1	12.8667	10	0.561785	0
{AMC,AMP,FOX,TIO,STR,FIS} => {AXO}	0.0259067	1	12.8667	10	0.561785	0
{AMC,AMP,AXO,FOX,STR,FIS} => {TIO}	0.0259067	1	13.3103	10	0.572191	0
{AMC,AXO,TIO,STR,FIS,TET} => {FOX}	0.0207254	1	12.8667	8	0.501145	0
{AXO,FOX,TIO,STR,FIS,TET} => {AMC}	0.0207254	1	12.8667	8	0.501145	0
{AMC,FOX,TIO,STR,FIS,TET} => {AXO}	0.0207254	1	12.8667	8	0.501145	0
{AMC,AXO,FOX,STR,FIS,TET} => {TIO}	0.0207254	1	13.3103	8	0.510428	0
{AMP,AXO,TIO,STR,FIS,TET} => {AMC}	0.0207254	1	12.8667	8	0.501145	0
{AMC,AMP,TIO,STR,FIS,TET} => {AXO}	0.0207254	1	12.8667	8	0.501145	0
{AMC,AMP,AXO,STR,FIS,TET} => {TIO}	0.0207254	1	13.3103	8	0.510428	0
{AMP,AXO,TIO,STR,FIS,TET} => {FOX}	0.0207254	1	12.8667	8	0.501145	0
{AMP,FOX,TIO,STR,FIS,TET} => {AXO}	0.0207254	1	12.8667	8	0.501145	0
{AMP,AXO,FOX,STR,FIS,TET} => {TIO}	0.0207254	1	13.3103	8	0.510428	0
{AMC,AMP,TIO,STR,FIS,TET} => {FOX}	0.0207254	1	12.8667	8	0.501145	0
{AMP,FOX,TIO,STR,FIS,TET} => {AMC}	0.0207254	1	12.8667	8	0.501145	0
{AMC,AMP,AXO,STR,FIS,TET} => {FOX}	0.0207254	1	12.8667	8	0.501145	0
{AMP,AXO,FOX,STR,FIS,TET} => {AMC}	0.0207254	1	12.8667	8	0.501145	0
{AMC,AMP,AXO,TIO,STR,FIS,TET} => {FOX}	0.0207254	1	12.8667	8	0.501145	0
{AMP,AXO,FOX,TIO,STR,FIS,TET} => {AMC}	0.0207254	1	12.8667	8	0.501145	0
{AMC,AMP,FOX,TIO,STR,FIS,TET} => {AXO}	0.0207254	1	12.8667	8	0.501145	0
{AMC,AMP,AXO,FOX,STR,FIS,TET} => {TIO}	0.0207254	1	13.3103	8	0.510428	0

[truncated: 9 more sheets: Slaughter 2004, Slaughter 2005, Slaughter 2006, Slaughter_2007, Slaughter 2008, Slaughter 2009, Slaughter 2010, Slaughter_2011, Slaughter_2012]
